# Supplementary material for: Genome sequence and effectorome of Moniliophthora perniciosa and Moniliophthora roreri subpopulations
Source: BMC Genomics. 2018 Jul 3;19:509. doi: 10.1186/s12864-018-4875-7 (PMC6029071; doi:10.1186/s12864-018-4875-7)
Supplement: Supplementary file 5 — Table S4. Lists of CSEPs. (XLSX 26 kb) [file 12864_2018_4875_MOESM5_ESM.xlsx]

## Sheet: MrPeru
Candidate secreted effector proteins (CSEPs)
MrPeru
Nuclear Location Signal (NLS)	Small and cysteine rich (SCR)	Repeats containing protein (RCP)	EffectorP
MrPeru_protein_841	MrPeru_protein_10132	MrPeru_protein_512	MrPeru_protein_10092
MrPeru_protein_966	MrPeru_protein_10174	MrPeru_protein_845	MrPeru_protein_10132
MrPeru_protein_1361	MrPeru_protein_10728	MrPeru_protein_858	MrPeru_protein_10174
MrPeru_protein_2178	MrPeru_protein_11013	MrPeru_protein_1148	MrPeru_protein_10564
MrPeru_protein_2208	MrPeru_protein_11106	MrPeru_protein_1693	MrPeru_protein_10728
MrPeru_protein_2211	MrPeru_protein_11107	MrPeru_protein_1780	MrPeru_protein_10802
MrPeru_protein_2333	MrPeru_protein_11193	MrPeru_protein_1811	MrPeru_protein_10824
MrPeru_protein_2357	MrPeru_protein_1148	MrPeru_protein_1873	MrPeru_protein_10826
MrPeru_protein_2412	MrPeru_protein_11549	MrPeru_protein_1933	MrPeru_protein_1082
MrPeru_protein_2450	MrPeru_protein_11693	MrPeru_protein_2058	MrPeru_protein_10978
MrPeru_protein_2701	MrPeru_protein_12039	MrPeru_protein_2178	MrPeru_protein_11013
MrPeru_protein_292	MrPeru_protein_12205	MrPeru_protein_2211	MrPeru_protein_11106
MrPeru_protein_3525	MrPeru_protein_12507	MrPeru_protein_2455	MrPeru_protein_11193
MrPeru_protein_3692	MrPeru_protein_13178	MrPeru_protein_2555	MrPeru_protein_11241
MrPeru_protein_4156	MrPeru_protein_13255	MrPeru_protein_2627	MrPeru_protein_11481
MrPeru_protein_4551	MrPeru_protein_1331	MrPeru_protein_2682	MrPeru_protein_1148
MrPeru_protein_5868	MrPeru_protein_13525	MrPeru_protein_2699	MrPeru_protein_11549
MrPeru_protein_6007	MrPeru_protein_13583	MrPeru_protein_2735	MrPeru_protein_11572
MrPeru_protein_6932	MrPeru_protein_13679	MrPeru_protein_2771	MrPeru_protein_11592
MrPeru_protein_7495	MrPeru_protein_13844	MrPeru_protein_3041	MrPeru_protein_11669
MrPeru_protein_7624	MrPeru_protein_1612	MrPeru_protein_3129	MrPeru_protein_11693
MrPeru_protein_8313	MrPeru_protein_1619	MrPeru_protein_3199	MrPeru_protein_11836
MrPeru_protein_11669	MrPeru_protein_1811	MrPeru_protein_3457	MrPeru_protein_11891
MrPeru_protein_12789	MrPeru_protein_2002	MrPeru_protein_3645	MrPeru_protein_118
MrPeru_protein_13110	MrPeru_protein_2003	MrPeru_protein_3692	MrPeru_protein_1197
MrPeru_protein_13922	MrPeru_protein_2055	MrPeru_protein_4358	MrPeru_protein_12205
MrPeru_protein_14084	MrPeru_protein_2316	MrPeru_protein_4454	MrPeru_protein_12236
	MrPeru_protein_239	MrPeru_protein_4629	MrPeru_protein_12280
	MrPeru_protein_2555	MrPeru_protein_4895	MrPeru_protein_12376
	MrPeru_protein_2682	MrPeru_protein_5153	MrPeru_protein_12507
	MrPeru_protein_3000	MrPeru_protein_5178	MrPeru_protein_12605
	MrPeru_protein_3199	MrPeru_protein_5312	MrPeru_protein_12648
	MrPeru_protein_360	MrPeru_protein_5794	MrPeru_protein_13097
	MrPeru_protein_4052	MrPeru_protein_5827	MrPeru_protein_13178
	MrPeru_protein_4086	MrPeru_protein_5875	MrPeru_protein_13255
	MrPeru_protein_4154	MrPeru_protein_6007	MrPeru_protein_1331
	MrPeru_protein_4266	MrPeru_protein_6018	MrPeru_protein_1332
	MrPeru_protein_4267	MrPeru_protein_6068	MrPeru_protein_13404
	MrPeru_protein_4313	MrPeru_protein_6425	MrPeru_protein_13418
	MrPeru_protein_5065	MrPeru_protein_6466	MrPeru_protein_13525
	MrPeru_protein_516	MrPeru_protein_6778	MrPeru_protein_13583
	MrPeru_protein_5201	MrPeru_protein_6874	MrPeru_protein_13525
	MrPeru_protein_5587	MrPeru_protein_6932	MrPeru_protein_13546
	MrPeru_protein_567	MrPeru_protein_7396	MrPeru_protein_13583
	MrPeru_protein_5733	MrPeru_protein_7431	MrPeru_protein_135
	MrPeru_protein_5950	MrPeru_protein_7495	MrPeru_protein_1361
	MrPeru_protein_668	MrPeru_protein_7606	MrPeru_protein_13623
	MrPeru_protein_6859	MrPeru_protein_7630	MrPeru_protein_13731
	MrPeru_protein_7137	MrPeru_protein_7914
	MrPeru_protein_7260	MrPeru_protein_8017	MrPeru_protein_1429
	MrPeru_protein_7630	MrPeru_protein_8661	MrPeru_protein_1474
	MrPeru_protein_778	MrPeru_protein_8799	MrPeru_protein_1515
	MrPeru_protein_7955	MrPeru_protein_8820	MrPeru_protein_1581
	MrPeru_protein_8157	MrPeru_protein_8905	MrPeru_protein_1612
	MrPeru_protein_8207	MrPeru_protein_8975	MrPeru_protein_1619
	MrPeru_protein_8784	MrPeru_protein_9294	MrPeru_protein_1655
	MrPeru_protein_9017	MrPeru_protein_9453	MrPeru_protein_1780
	MrPeru_protein_965	MrPeru_protein_9467	MrPeru_protein_1811
		MrPeru_protein_9800	MrPeru_protein_2002
		MrPeru_protein_10174	MrPeru_protein_2003
		MrPeru_protein_10905	MrPeru_protein_2055
		MrPeru_protein_11363	MrPeru_protein_2076
		MrPeru_protein_11453	MrPeru_protein_2115
		MrPeru_protein_11733	MrPeru_protein_2255
		MrPeru_protein_11994	MrPeru_protein_2294
		MrPeru_protein_12236	MrPeru_protein_2316
		MrPeru_protein_12378	MrPeru_protein_2384
		MrPeru_protein_12479	MrPeru_protein_239
		MrPeru_protein_12560	MrPeru_protein_2408
		MrPeru_protein_12648	MrPeru_protein_2555
		MrPeru_protein_12789	MrPeru_protein_2682
		MrPeru_protein_13158	MrPeru_protein_3000
		MrPeru_protein_13171	MrPeru_protein_308
		MrPeru_protein_13355	MrPeru_protein_3199
		MrPeru_protein_13430	MrPeru_protein_3395
		MrPeru_protein_13647	MrPeru_protein_3457
		MrPeru_protein_13679	MrPeru_protein_3470
		MrPeru_protein_13803	MrPeru_protein_351
		MrPeru_protein_14031	MrPeru_protein_3600
			MrPeru_protein_360
			MrPeru_protein_3645
			MrPeru_protein_3600
			MrPeru_protein_360
			MrPeru_protein_3610
			MrPeru_protein_3645
			MrPeru_protein_3652
			MrPeru_protein_3653
			MrPeru_protein_3659
			MrPeru_protein_3664
			MrPeru_protein_3692
			MrPeru_protein_36
			MrPeru_protein_3785
			MrPeru_protein_378
			MrPeru_protein_3961
			MrPeru_protein_4052
			MrPeru_protein_4086
			MrPeru_protein_4154
			MrPeru_protein_4210
			MrPeru_protein_4221
			MrPeru_protein_4313
			MrPeru_protein_4916
			MrPeru_protein_5065
			MrPeru_protein_516
			MrPeru_protein_5197
			MrPeru_protein_5209
			MrPeru_protein_5411
			MrPeru_protein_5432
			MrPeru_protein_5587
			MrPeru_protein_5606
			MrPeru_protein_5671
			MrPeru_protein_567
			MrPeru_protein_5748
			MrPeru_protein_5780
			MrPeru_protein_5827
			MrPeru_protein_6016
			MrPeru_protein_6018
			MrPeru_protein_6378
			MrPeru_protein_6389
			MrPeru_protein_6631
			MrPeru_protein_6631
			MrPeru_protein_663
			MrPeru_protein_668
			MrPeru_protein_6784
			MrPeru_protein_6859
			MrPeru_protein_7128
			MrPeru_protein_7137
			MrPeru_protein_7173
			MrPeru_protein_7374
			MrPeru_protein_7383
			MrPeru_protein_7536
			MrPeru_protein_7593
			MrPeru_protein_7730
			MrPeru_protein_7896
			MrPeru_protein_7995
			MrPeru_protein_8001
			MrPeru_protein_8017
			MrPeru_protein_8157
			MrPeru_protein_8203
			MrPeru_protein_8207
			MrPeru_protein_8226
			MrPeru_protein_826
			MrPeru_protein_8422
			MrPeru_protein_8458
			MrPeru_protein_850
			MrPeru_protein_861
			MrPeru_protein_8784
			MrPeru_protein_8799
			MrPeru_protein_8980
			MrPeru_protein_8905
			MrPeru_protein_8911
			MrPeru_protein_8928
			MrPeru_protein_8967
			MrPeru_protein_8975
			MrPeru_protein_8980
			MrPeru_protein_89
			MrPeru_protein_902
			MrPeru_protein_9017
			MrPeru_protein_902
			MrPeru_protein_90
			MrPeru_protein_9294
			MrPeru_protein_9654
			MrPeru_protein_9654
			MrPeru_protein_965
			MrPeru_protein_983

## Sheet: Mp4145
Candidate secreted effector proteins (CSEPs)
Mp4145
Nuclear Location Signal (NLS)	Small and cysteine rich (SCR)	Repeats containing protein (RCP)	EffectorP
Mp4145_protein_1672	Mp4145_protein_10027	Mp4145_protein_1169	Mp4145_protein_10027
Mp4145_protein_2036	Mp4145_protein_10254	Mp4145_protein_1337	Mp4145_protein_10037
Mp4145_protein_3904	Mp4145_protein_10262	Mp4145_protein_1348	Mp4145_protein_10062
Mp4145_protein_5183	Mp4145_protein_10307	Mp4145_protein_1464	Mp4145_protein_10179
Mp4145_protein_5552	Mp4145_protein_10372	Mp4145_protein_1680	Mp4145_protein_10262
Mp4145_protein_5830	Mp4145_protein_10732	Mp4145_protein_2012	Mp4145_protein_10307
Mp4145_protein_8806	Mp4145_protein_10749	Mp4145_protein_2183	Mp4145_protein_10331
Mp4145_protein_9483	Mp4145_protein_11006	Mp4145_protein_2185	Mp4145_protein_10332
Mp4145_protein_9877	Mp4145_protein_11016	Mp4145_protein_2282	Mp4145_protein_10372
Mp4145_protein_10307	Mp4145_protein_11665	Mp4145_protein_2551	Mp4145_protein_10749
Mp4145_protein_10441	Mp4145_protein_11785	Mp4145_protein_3297	Mp4145_protein_10791
Mp4145_protein_12145	Mp4145_protein_12503	Mp4145_protein_3321	Mp4145_protein_11006
Mp4145_protein_12465	Mp4145_protein_13046	Mp4145_protein_3531	Mp4145_protein_11016
Mp4145_protein_12525	Mp4145_protein_13065	Mp4145_protein_3774	Mp4145_protein_11074
Mp4145_protein_12837	Mp4145_protein_13146	Mp4145_protein_5183	Mp4145_protein_11304
Mp4145_protein_13042	Mp4145_protein_13623	Mp4145_protein_5279	Mp4145_protein_11665
	Mp4145_protein_13733	Mp4145_protein_5479	Mp4145_protein_11740
	Mp4145_protein_13969	Mp4145_protein_5552	Mp4145_protein_11785
	Mp4145_protein_13972	Mp4145_protein_5830	Mp4145_protein_12062
	Mp4145_protein_14031	Mp4145_protein_5934	Mp4145_protein_12457
	Mp4145_protein_1760	Mp4145_protein_6876	Mp4145_protein_12503
	Mp4145_protein_1779	Mp4145_protein_6960	Mp4145_protein_12525
	Mp4145_protein_1780	Mp4145_protein_8023	Mp4145_protein_12541
	Mp4145_protein_2188	Mp4145_protein_8064	Mp4145_protein_12572
	Mp4145_protein_2551	Mp4145_protein_8085	Mp4145_protein_12925
	Mp4145_protein_2553	Mp4145_protein_8329	Mp4145_protein_12944
	Mp4145_protein_2663	Mp4145_protein_8610	Mp4145_protein_13042
	Mp4145_protein_3577	Mp4145_protein_8833	Mp4145_protein_13046
	Mp4145_protein_4352	Mp4145_protein_9226	Mp4145_protein_13065
	Mp4145_protein_5005	Mp4145_protein_9685	Mp4145_protein_13146
	Mp4145_protein_5119	Mp4145_protein_9703	Mp4145_protein_13183
	Mp4145_protein_5247	Mp4145_protein_9825	Mp4145_protein_13315
	Mp4145_protein_5645	Mp4145_protein_10029	Mp4145_protein_13433
	Mp4145_protein_6654	Mp4145_protein_10619	Mp4145_protein_1350
	Mp4145_protein_6847	Mp4145_protein_10632	Mp4145_protein_13623
	Mp4145_protein_6910	Mp4145_protein_10732	Mp4145_protein_13733
	Mp4145_protein_7281	Mp4145_protein_10740	Mp4145_protein_13775
	Mp4145_protein_8191	Mp4145_protein_10824	Mp4145_protein_13812
	Mp4145_protein_8329	Mp4145_protein_11208	Mp4145_protein_13875
	Mp4145_protein_873	Mp4145_protein_12166	Mp4145_protein_13960
	Mp4145_protein_874	Mp4145_protein_12525	Mp4145_protein_13969
	Mp4145_protein_9273	Mp4145_protein_13257	Mp4145_protein_13972
	Mp4145_protein_9314	Mp4145_protein_13648	Mp4145_protein_14027
	Mp4145_protein_9367	Mp4145_protein_13669	Mp4145_protein_14031
	Mp4145_protein_9618	Mp4145_protein_13676	Mp4145_protein_1420
	Mp4145_protein_9920	Mp4145_protein_13800	Mp4145_protein_1599
	Mp4145_protein_9951	Mp4145_protein_13875	Mp4145_protein_1652
	Mp4145_protein_9998	Mp4145_protein_13960	Mp4145_protein_1654
	Mp4145_protein_2742	Mp4145_protein_14056	Mp4145_protein_1760
		Mp4145_protein_14091	Mp4145_protein_1779
			Mp4145_protein_1780
			Mp4145_protein_2185
			Mp4145_protein_2188
			Mp4145_protein_2553
			Mp4145_protein_2618
			Mp4145_protein_2663
			Mp4145_protein_2742
			Mp4145_protein_2797
			Mp4145_protein_2817
			Mp4145_protein_2943
			Mp4145_protein_3086
			Mp4145_protein_3271
			Mp4145_protein_3305
			Mp4145_protein_3321
			Mp4145_protein_3577
			Mp4145_protein_3774
			Mp4145_protein_4193
			Mp4145_protein_4315
			Mp4145_protein_4352
			Mp4145_protein_4441
			Mp4145_protein_4525
			Mp4145_protein_4800
			Mp4145_protein_5005
			Mp4145_protein_5119
			Mp4145_protein_5470
			Mp4145_protein_560
			Mp4145_protein_5644
			Mp4145_protein_5645
			Mp4145_protein_5874
			Mp4145_protein_6847
			Mp4145_protein_6910
			Mp4145_protein_7281
			Mp4145_protein_7491
			Mp4145_protein_7754
			Mp4145_protein_8023
			Mp4145_protein_8064
			Mp4145_protein_8329
			Mp4145_protein_8414
			Mp4145_protein_8415
			Mp4145_protein_8737
			Mp4145_protein_873
			Mp4145_protein_874
			Mp4145_protein_8833
			Mp4145_protein_9226
			Mp4145_protein_9273
			Mp4145_protein_9314
			Mp4145_protein_9367
			Mp4145_protein_9556
			Mp4145_protein_9618
			Mp4145_protein_9725
			Mp4145_protein_9825
			Mp4145_protein_9877
			Mp4145_protein_9908
			Mp4145_protein_9920
			Mp4145_protein_9998

## Sheet: Mp1441
Candidate secreted effector proteins (CSEPs)
Mp1441
Nuclear Location Signal (NLS)	Small and cysteine rich (SCR)	Repeats containing protein (RCP)	EffectorP
Mp1441_protein_1703	Mp1441_protein_10310	Mp1441_protein_1308	Mp1441_protein_10282
Mp1441_protein_9138	Mp1441_protein_10328	Mp1441_protein_1418	Mp1441_protein_10328
Mp1441_protein_11936	Mp1441_protein_10338	Mp1441_protein_1530	Mp1441_protein_10338
	Mp1441_protein_10571	Mp1441_protein_1621	Mp1441_protein_10571
	Mp1441_protein_10580	Mp1441_protein_1943	Mp1441_protein_10580
	Mp1441_protein_10757	Mp1441_protein_2102	Mp1441_protein_10633
	Mp1441_protein_11257	Mp1441_protein_2104	Mp1441_protein_10731
	Mp1441_protein_11896	Mp1441_protein_2190	Mp1441_protein_1093
	Mp1441_protein_12361	Mp1441_protein_2428	Mp1441_protein_11257
	Mp1441_protein_12389	Mp1441_protein_4118	Mp1441_protein_11288
	Mp1441_protein_12465	Mp1441_protein_5049	Mp1441_protein_11931
	Mp1441_protein_12473	Mp1441_protein_5090	Mp1441_protein_11942
	Mp1441_protein_12928	Mp1441_protein_5731	Mp1441_protein_11989
	Mp1441_protein_13023	Mp1441_protein_6665	Mp1441_protein_12008
	Mp1441_protein_13212	Mp1441_protein_8040	Mp1441_protein_12322
	Mp1441_protein_13215	Mp1441_protein_8333	Mp1441_protein_12326
	Mp1441_protein_13216	Mp1441_protein_8526	Mp1441_protein_12361
	Mp1441_protein_13261	Mp1441_protein_8553	Mp1441_protein_12378
	Mp1441_protein_1701	Mp1441_protein_9454	Mp1441_protein_12446
	Mp1441_protein_1725	Mp1441_protein_10195	Mp1441_protein_12465
	Mp1441_protein_1726	Mp1441_protein_10310	Mp1441_protein_12473
	Mp1441_protein_1807	Mp1441_protein_10755	Mp1441_protein_12579
	Mp1441_protein_1841	Mp1441_protein_12975	Mp1441_protein_12591
	Mp1441_protein_238	Mp1441_protein_13033	Mp1441_protein_12700
	Mp1441_protein_2428	Mp1441_protein_13081	Mp1441_protein_12746
	Mp1441_protein_2532	Mp1441_protein_13143	Mp1441_protein_12877
	Mp1441_protein_2807	Mp1441_protein_13205	Mp1441_protein_12902
	Mp1441_protein_3418	Mp1441_protein_13283	Mp1441_protein_12907
	Mp1441_protein_4118	Mp1441_protein_13312	Mp1441_protein_12928
	Mp1441_protein_4170	Mp1441_protein_13313	Mp1441_protein_13023
	Mp1441_protein_4201		Mp1441_protein_13037
	Mp1441_protein_4819		Mp1441_protein_13041
	Mp1441_protein_4933		Mp1441_protein_13050
	Mp1441_protein_5058		Mp1441_protein_13079
	Mp1441_protein_5451		Mp1441_protein_13091
	Mp1441_protein_5663		Mp1441_protein_13143
	Mp1441_protein_6456		Mp1441_protein_13148
	Mp1441_protein_6627		Mp1441_protein_13205
	Mp1441_protein_6640		Mp1441_protein_13212
	Mp1441_protein_7042		Mp1441_protein_13215
	Mp1441_protein_7774		Mp1441_protein_13216
	Mp1441_protein_7907		Mp1441_protein_13261
	Mp1441_protein_7958		Mp1441_protein_13283
	Mp1441_protein_7960		Mp1441_protein_13344
	Mp1441_protein_7978		Mp1441_protein_1548
	Mp1441_protein_8040		Mp1441_protein_1598
	Mp1441_protein_855		Mp1441_protein_1701
	Mp1441_protein_8934		Mp1441_protein_1703
	Mp1441_protein_9026		Mp1441_protein_1725
	Mp1441_protein_9333		Mp1441_protein_1726
	Mp1441_protein_9544		Mp1441_protein_1807
	Mp1441_protein_9573		Mp1441_protein_1841
	Mp1441_protein_9643		Mp1441_protein_2104
	Mp1441_protein_9852		Mp1441_protein_2105
	Mp1441_protein_9853		Mp1441_protein_238
	Mp1441_protein_9862		Mp1441_protein_2532
	Mp1441_protein_9964		Mp1441_protein_2806
	Mp1441_protein_11288		Mp1441_protein_2807
			Mp1441_protein_3113
			Mp1441_protein_3418
			Mp1441_protein_4043
			Mp1441_protein_4045
			Mp1441_protein_4118
			Mp1441_protein_4170
			Mp1441_protein_4201
			Mp1441_protein_4291
			Mp1441_protein_4374
			Mp1441_protein_4819
			Mp1441_protein_4933
			Mp1441_protein_5291
			Mp1441_protein_530
			Mp1441_protein_538
			Mp1441_protein_5451
			Mp1441_protein_5663
			Mp1441_protein_5677
			Mp1441_protein_6627
			Mp1441_protein_6640
			Mp1441_protein_7042
			Mp1441_protein_7203
			Mp1441_protein_7248
			Mp1441_protein_7774
			Mp1441_protein_7958
			Mp1441_protein_7960
			Mp1441_protein_7978
			Mp1441_protein_8040
			Mp1441_protein_8117
			Mp1441_protein_8305
			Mp1441_protein_8526
			Mp1441_protein_8553
			Mp1441_protein_855
			Mp1441_protein_8934
			Mp1441_protein_9026
			Mp1441_protein_9333
			Mp1441_protein_9454
			Mp1441_protein_9544
			Mp1441_protein_9643
			Mp1441_protein_9677
			Mp1441_protein_9771
			Mp1441_protein_9862
			Mp1441_protein_9927
			Mp1441_protein_9928
			Mp1441_protein_9964

## Sheet: Mp4124
Candidate secreted effector proteins (CSEPs)
Mp4124
Nuclear Location Signal (NLS)	Small and cysteine rich (SCR)	Repeats containing protein (RCP)	EffectorP
Mp4124_protein_1477	Mp4124_protein_10633	Mp4124_protein_1037	Mp4124_protein_10007
Mp4124_protein_1782	Mp4124_protein_11264	Mp4124_protein_1183	Mp4124_protein_10201
Mp4124_protein_4762	Mp4124_protein_11329	Mp4124_protein_1193	Mp4124_protein_10802
Mp4124_protein_7641	Mp4124_protein_11733	Mp4124_protein_1299	Mp4124_protein_11122
Mp4124_protein_8226	Mp4124_protein_12040	Mp4124_protein_1485	Mp4124_protein_11158
Mp4124_protein_9051	Mp4124_protein_1676	Mp4124_protein_1702	Mp4124_protein_11264
Mp4124_protein_10802	Mp4124_protein_2173	Mp4124_protein_1897	Mp4124_protein_11329
Mp4124_protein_11839	Mp4124_protein_2175	Mp4124_protein_1963	Mp4124_protein_11479
Mp4124_protein_11841	Mp4124_protein_2210	Mp4124_protein_2173	Mp4124_protein_11541
	Mp4124_protein_2265	Mp4124_protein_2345	Mp4124_protein_11682
	Mp4124_protein_2332	Mp4124_protein_2793	Mp4124_protein_11683
	Mp4124_protein_3026	Mp4124_protein_3207	Mp4124_protein_11733
	Mp4124_protein_3651	Mp4124_protein_3651	Mp4124_protein_11927
	Mp4124_protein_3730	Mp4124_protein_4537	Mp4124_protein_12037
	Mp4124_protein_4307	Mp4124_protein_4696	Mp4124_protein_12040
	Mp4124_protein_4408	Mp4124_protein_4762	Mp4124_protein_1457
	Mp4124_protein_4511	Mp4124_protein_5109	Mp4124_protein_1461
	Mp4124_protein_5101	Mp4124_protein_5596	Mp4124_protein_1676
	Mp4124_protein_5916	Mp4124_protein_7207	Mp4124_protein_2175
	Mp4124_protein_5968	Mp4124_protein_7669	Mp4124_protein_2225
	Mp4124_protein_7090	Mp4124_protein_8006	Mp4124_protein_2265
	Mp4124_protein_7207	Mp4124_protein_8012	Mp4124_protein_2332
	Mp4124_protein_764	Mp4124_protein_8226	Mp4124_protein_2387
	Mp4124_protein_765	Mp4124_protein_8408	Mp4124_protein_2496
	Mp4124_protein_8088	Mp4124_protein_8536	Mp4124_protein_2800
	Mp4124_protein_8218	Mp4124_protein_9200	Mp4124_protein_3026
	Mp4124_protein_8639	Mp4124_protein_9211	Mp4124_protein_3207
	Mp4124_protein_8681	Mp4124_protein_9296	Mp4124_protein_3651
	Mp4124_protein_8895	Mp4124_protein_10007	Mp4124_protein_3730
	Mp4124_protein_9296	Mp4124_protein_10512	Mp4124_protein_412
	Mp4124_protein_9308	Mp4124_protein_10802	Mp4124_protein_4307
	Mp4124_protein_9531	Mp4124_protein_11427	Mp4124_protein_4408
	Mp4124_protein_9546	Mp4124_protein_11769	Mp4124_protein_4688
		Mp4124_protein_11773	Mp4124_protein_4762
		Mp4124_protein_11872	Mp4124_protein_476
		Mp4124_protein_11927	Mp4124_protein_4850
		Mp4124_protein_12092	Mp4124_protein_487
			Mp4124_protein_5056
			Mp4124_protein_5101
			Mp4124_protein_5673
			Mp4124_protein_5916
			Mp4124_protein_5919
			Mp4124_protein_5968
			Mp4124_protein_6398
			Mp4124_protein_6532
			Mp4124_protein_7207
			Mp4124_protein_7280
			Mp4124_protein_7641
			Mp4124_protein_764
			Mp4124_protein_765
			Mp4124_protein_7669
			Mp4124_protein_7849
			Mp4124_protein_8012
			Mp4124_protein_8088
			Mp4124_protein_8218
			Mp4124_protein_8295
			Mp4124_protein_8445
			Mp4124_protein_8536
			Mp4124_protein_8681
			Mp4124_protein_8717
			Mp4124_protein_8769
			Mp4124_protein_8821
			Mp4124_protein_8919
			Mp4124_protein_9212
			Mp4124_protein_9308
			Mp4124_protein_9313
			Mp4124_protein_9344
			Mp4124_protein_9531
			Mp4124_protein_9546
			Mp4124_protein_9557
			Mp4124_protein_9791

## Sheet: Mp178
Candidate secreted effector proteins (CSEPs)
Mp178
Nuclear Location Signal (NLS)	Small and cysteine rich (SCR)	Repeats containing protein (RCP)	EffectorP
Mp178_protein_1349	Mp178_protein_10126	Mp178_protein_1091	Mp178_protein_10126
Mp178_protein_1555	Mp178_protein_10155	Mp178_protein_1357	Mp178_protein_10233
Mp178_protein_2559	Mp178_protein_10731	Mp178_protein_1546	Mp178_protein_10370
Mp178_protein_2678	Mp178_protein_1436	Mp178_protein_1555	Mp178_protein_10731
Mp178_protein_4603	Mp178_protein_1439	Mp178_protein_1599	Mp178_protein_10936
Mp178_protein_7014	Mp178_protein_1724	Mp178_protein_1782	Mp178_protein_10937
Mp178_protein_7490	Mp178_protein_1959	Mp178_protein_1959	Mp178_protein_11109
Mp178_protein_8100	Mp178_protein_2042	Mp178_protein_2538	Mp178_protein_1139
Mp178_protein_8102	Mp178_protein_2088	Mp178_protein_2559	Mp178_protein_1381
Mp178_protein_10233	Mp178_protein_3402	Mp178_protein_2919	Mp178_protein_1436
Mp178_protein_10843	Mp178_protein_4033	Mp178_protein_3041	Mp178_protein_1437
	Mp178_protein_4134	Mp178_protein_3525	Mp178_protein_2006
	Mp178_protein_4681	Mp178_protein_4309	Mp178_protein_2042
	Mp178_protein_5484	Mp178_protein_4603	Mp178_protein_2088
	Mp178_protein_5778	Mp178_protein_5548	Mp178_protein_2144
	Mp178_protein_6607	Mp178_protein_6607	Mp178_protein_2250
	Mp178_protein_677	Mp178_protein_7490	Mp178_protein_2513
	Mp178_protein_7867	Mp178_protein_7650	Mp178_protein_2546
	Mp178_protein_7885	Mp178_protein_7867	Mp178_protein_2663
	Mp178_protein_8058	Mp178_protein_8042	Mp178_protein_2919
	Mp178_protein_8059	Mp178_protein_8343	Mp178_protein_3369
	Mp178_protein_8067	Mp178_protein_8423	Mp178_protein_3402
	Mp178_protein_8100	Mp178_protein_8988	Mp178_protein_3525
	Mp178_protein_8423	Mp178_protein_9078	Mp178_protein_3549
	Mp178_protein_8777	Mp178_protein_9521	Mp178_protein_4033
	Mp178_protein_949	Mp178_protein_10060	Mp178_protein_4095
	Mp178_protein_9721	Mp178_protein_10750	Mp178_protein_4225
	Mp178_protein_9805	Mp178_protein_10874	Mp178_protein_422
		Mp178_protein_10875	Mp178_protein_4301
		Mp178_protein_10937	Mp178_protein_4681
		Mp178_protein_11104	Mp178_protein_4948
			Mp178_protein_5484
			Mp178_protein_5454
			Mp178_protein_5484
			Mp178_protein_54
			Mp178_protein_5778
			Mp178_protein_5923
			Mp178_protein_6607
			Mp178_protein_677
			Mp178_protein_7828
			Mp178_protein_7867
			Mp178_protein_7885
			Mp178_protein_7916
			Mp178_protein_8067
			Mp178_protein_8100
			Mp178_protein_8102
			Mp178_protein_8201
			Mp178_protein_8412
			Mp178_protein_8458
			Mp178_protein_8777
			Mp178_protein_8872
			Mp178_protein_9078
			Mp178_protein_949
			Mp178_protein_9737
			Mp178_protein_9749
			Mp178_protein_9805
			Mp178_protein_9869

## Sheet: Mp4071
Candidate secreted effector proteins (CSEPs)
Mp4071
Nuclear Location Signal (NLS)	Small and cysteine rich (SCR)	Repeats containing protein (RCP)	EffectorP
Mp4071_protein_1407	Mp4071_protein_10610	Mp4071_protein_1252	Mp4071_protein_10131
Mp4071_protein_7834	Mp4071_protein_11342	Mp4071_protein_1414	Mp4071_protein_10168
Mp4071_protein_8580	Mp4071_protein_11390	Mp4071_protein_1866	Mp4071_protein_10171
Mp4071_protein_10125	Mp4071_protein_11407	Mp4071_protein_2063	Mp4071_protein_10186
Mp4071_protein_10171	Mp4071_protein_1141	Mp4071_protein_2234	Mp4071_protein_10527
Mp4071_protein_10606	Mp4071_protein_1171	Mp4071_protein_2683	Mp4071_protein_10528
	Mp4071_protein_1483	Mp4071_protein_3667	Mp4071_protein_10568
	Mp4071_protein_1503	Mp4071_protein_3833	Mp4071_protein_10606
	Mp4071_protein_1504	Mp4071_protein_4319	Mp4071_protein_10610
	Mp4071_protein_1809	Mp4071_protein_6881	Mp4071_protein_10679
	Mp4071_protein_2063	Mp4071_protein_7332	Mp4071_protein_10711
	Mp4071_protein_2155	Mp4071_protein_7834	Mp4071_protein_10878
	Mp4071_protein_2199	Mp4071_protein_8113	Mp4071_protein_11008
	Mp4071_protein_4619	Mp4071_protein_8816	Mp4071_protein_11087
	Mp4071_protein_5698	Mp4071_protein_10171	Mp4071_protein_11148
	Mp4071_protein_5757	Mp4071_protein_10568	Mp4071_protein_11167
	Mp4071_protein_6881	Mp4071_protein_11072	Mp4071_protein_11195
	Mp4071_protein_8437	Mp4071_protein_11087	Mp4071_protein_11252
	Mp4071_protein_8521	Mp4071_protein_11140	Mp4071_protein_11271
	Mp4071_protein_8816	Mp4071_protein_11186	Mp4071_protein_11340
	Mp4071_protein_9028	Mp4071_protein_11360	Mp4071_protein_11360
	Mp4071_protein_9035	Mp4071_protein_11389	Mp4071_protein_11389
	Mp4071_protein_9631	Mp4071_protein_11390	Mp4071_protein_11408
	Mp4071_protein_9633		Mp4071_protein_1171
	Mp4071_protein_9911		Mp4071_protein_1378
	Mp4071_protein_11389		Mp4071_protein_1390
			Mp4071_protein_1407
			Mp4071_protein_1483
			Mp4071_protein_1503
			Mp4071_protein_1504
			Mp4071_protein_2155
			Mp4071_protein_2199
			Mp4071_protein_2370
			Mp4071_protein_3649
			Mp4071_protein_3667
			Mp4071_protein_4453
			Mp4071_protein_4619
			Mp4071_protein_463
			Mp4071_protein_5312
			Mp4071_protein_5662
			Mp4071_protein_5698
			Mp4071_protein_5757
			Mp4071_protein_5859
			Mp4071_protein_6567
			Mp4071_protein_6881
			Mp4071_protein_7332
			Mp4071_protein_7889
			Mp4071_protein_8113
			Mp4071_protein_8437
			Mp4071_protein_8521
			Mp4071_protein_9028
			Mp4071_protein_9035
			Mp4071_protein_9238
			Mp4071_protein_9601
			Mp4071_protein_9616
			Mp4071_protein_9631
			Mp4071_protein_9633
			Mp4071_protein_9697
			Mp4071_protein_9820
			Mp4071_protein_9911
