# Supplementary material for: Genome sequence and effectorome of Moniliophthora perniciosa and Moniliophthora roreri subpopulations
Source: BMC Genomics. 2018 Jul 3;19:509. doi: 10.1186/s12864-018-4875-7 (PMC6029071; doi:10.1186/s12864-018-4875-7)
Supplement: Supplementary file 6 — Table S5. Annotation of the CSEPs. (XLSX 50 kb) [file 12864_2018_4875_MOESM6_ESM.xlsx]

## Sheet: MrPeru
ID	Sequence Description	Length	mean value of similarity	GO Names
MrPeru_protein_10092	hypothetical protein MPER_07388	189	79.6
MrPeru_protein_10132	hydrophobin	63	66.1	C:fungal-type cell wall; F:structural constituent of cell wall
MrPeru_protein_10174	hypothetical protein WG66_16820	128	63.15
MrPeru_protein_10564	hypothetical protein Moror_7338	188	64.35	C:membrane; C:integral component of membrane
MrPeru_protein_10728	potassium transporter	107	61.8	F:copper ion binding; F:oxidoreductase activity; P:oxidation-reduction process
MrPeru_protein_10802	lipid-A-disaccharide synthase	175	61.6	C:integral component of membrane
MrPeru_protein_1082	Leucine aminopeptidase 1	120	70.2	F:metal ion binding; P:proteolysis; F:aminopeptidase activity
MrPeru_protein_10824	subtilisin-like protease	886	69.1	C:cell wall; C:membrane; P:proteolysis; F:serine-type endopeptidase activity
MrPeru_protein_10826	atp-binding cassette transporter	279	59.65	F:ATPase activity; F:ATP binding; C:integral component of membrane; P:transport
MrPeru_protein_10905	zinc metalloprotease	178	48.4	F:zinc ion binding; C:cell wall; P:proteolysis; C:membrane; C:integral component of membrane; F:peptidase activity; C:extracellular region; F:metalloendopeptidase activity; F:metallopeptidase activity; F:hydrolase activity
MrPeru_protein_10978	hypothetical protein MPER_13129	160	55.3	P:biological_process; C:cellular_component; F:molecular_function
MrPeru_protein_11013	hypothetical protein MPER_01791, partial	72	73.35
MrPeru_protein_11106	fungal hydrophobin	123	74.55	C:fungal-type cell wall; F:structural constituent of cell wall
MrPeru_protein_11107	hydrophobin	77	74.7	C:fungal-type cell wall; F:structural constituent of cell wall
MrPeru_protein_11193	hydrophobin	129	73.95	C:fungal-type cell wall; F:structural constituent of cell wall
MrPeru_protein_11241	hypothetical protein WG66_16471	275	64.85
MrPeru_protein_11363	non-catalytic module family expn	634	73.95
MrPeru_protein_11453	cellobiose dehydrogenase	776	76.9	F:oxidoreductase activity, acting on CH-OH group of donors; F:flavin adenine dinucleotide binding; P:oxidation-reduction process
MrPeru_protein_1148	hypothetical protein MPER_08708, partial	144	55.5	C:fungal-type cell wall; F:structural constituent of cell wall
MrPeru_protein_11481	hypothetical protein Moror_7726	133	60.95
MrPeru_protein_11549	family inorganic anion transporter	68	56.29	C:integral component of nuclear inner membrane
MrPeru_protein_11572	chitin binding	197	71.3
MrPeru_protein_11592	glycoside hydrolase family 61	241	82.4	P:oxidation-reduction process; F:monooxygenase activity; F:hydrolase activity
MrPeru_protein_11669	4Fe-4S dicluster domain-containing	80	70.0
MrPeru_protein_11693	hypothetical protein Moror_4774	137	66.35	C:membrane
MrPeru_protein_11733	hypothetical protein Moror_3309	197	51.44
MrPeru_protein_118	hypothetical protein WG66_1353	164	47.67
MrPeru_protein_11836	glucoamylase	577	82.75	F:glucan 1,4-alpha-glucosidase activity; F:starch binding; P:polysaccharide catabolic process
MrPeru_protein_11891	hypothetical protein Moror_15212	380	71.9	F:NAD+ ADP-ribosyltransferase activity
MrPeru_protein_1197	prolow-density lipo receptor-related 1-like	272	63.0
MrPeru_protein_11994	carbohydrate-binding module family 1	336	77.7	P:carbohydrate metabolic process; C:extracellular region; F:cellulose binding
MrPeru_protein_12039	---NA---	62
MrPeru_protein_12205	non-catalytic module family expn	119	72.15
MrPeru_protein_12236	hypothetical protein MPER_05900, partial	324	60.82
MrPeru_protein_12280	type II site-specific deoxyribonuclease	130	57.67
MrPeru_protein_12376	hypothetical protein MPER_01822	184	70.75
MrPeru_protein_12378	hypothetical protein WG66_16865	344	64.85
MrPeru_protein_12479	nascent polypeptide-associated complex subunit muscle-specific form	398	38.71
MrPeru_protein_12507	N-ethylammeline chlorohydrolase	70	68.5
MrPeru_protein_12560	JAB domain-containing	213	60.06	F:nucleotidyltransferase activity; P:DNA catabolic process, exonucleolytic; P:DNA replication; P:metabolic process; P:DNA-dependent DNA replication; F:nucleic acid binding; F:DNA binding; F:3'-5' exonuclease activity; F:DNA-directed DNA polymerase activity; F:exonuclease activity; F:catalytic activity; F:nuclease activity; P:DNA biosynthetic process; F:transferase activity; F:hydrolase activity
MrPeru_protein_12605	hypothetical protein Moror_4153	139	72.15
MrPeru_protein_12648	hypothetical protein Moror_13780	218	51.73
MrPeru_protein_12789	pseudouridine synthase	346	51.45	F:DNA binding
MrPeru_protein_13097	hypothetical protein WG66_9500	172	82.33
MrPeru_protein_13110	growth factor receptor domain-containing	963	69.4	C:basement membrane
MrPeru_protein_13158	extracellular serine-rich	425	67.25	F:electron carrier activity
MrPeru_protein_13171	hydrophobin	346	77.55	C:fungal-type cell wall; F:structural constituent of cell wall
MrPeru_protein_13178	zinc finger 800	103	65.78	F:nucleic acid binding; F:metal ion binding
MrPeru_protein_13255	CFEM domain-containing	91	56.75	C:membrane; C:integral component of membrane
MrPeru_protein_1331	hypothetical protein MPER_06979	129	71.0
MrPeru_protein_1332	hypothetical protein MPER_06979	210	57.0
MrPeru_protein_13355	carbohydrate-binding module family 19	462	68.85	F:chitin binding; P:chitin catabolic process
MrPeru_protein_13404	extracellular chitosanase	235	69.95	F:chitosanase activity
MrPeru_protein_13418	hypothetical protein Moror_13973	191	72.0	F:protein binding
MrPeru_protein_13430	related to cell wall manno	383	71.4
MrPeru_protein_135	duf567 domain	157	69.7
MrPeru_protein_13525	hypothetical protein WG66_3692	88	56.2	C:membrane; C:integral component of membrane
MrPeru_protein_13546	glycoside hydrolase family 76	344	62.25	F:catalytic activity
MrPeru_protein_13583	hypothetical protein WG66_7995	64	77.6
MrPeru_protein_1361	phospholipid-transporting ATPase IA isoform X3	272	50.1	C:endoplasmic reticulum; C:Golgi apparatus; C:Golgi membrane; F:phospholipid-translocating ATPase activity; P:learning; C:plasma membrane; F:magnesium ion binding; F:nucleotide binding; F:ATP binding; C:trans-Golgi network; C:extracellular exosome; P:phospholipid translocation; F:metal ion binding; C:intracellular membrane-bounded organelle; C:membrane; C:integral component of membrane; P:positiv…
MrPeru_protein_13623	hypothetical protein WG66_1986	186	74.3
MrPeru_protein_13647	thaumatin	252	80.15
MrPeru_protein_13679	hypothetical protein Moror_5242	149	64.8
MrPeru_protein_13731	glycoside hydrolase family 28	94	76.2	P:carbohydrate metabolic process; F:polygalacturonase activity; P:cell wall organization; C:extracellular region
MrPeru_protein_13803	glycoside hydrolase family 16	262	81.35	P:carbohydrate metabolic process; F:hydrolase activity, hydrolyzing O-glycosyl compounds
MrPeru_protein_13844	ribonuclease t1	127	73.05	F:RNA binding; F:endoribonuclease activity
MrPeru_protein_13922	phospholipase B	707	76.1	P:phospholipid catabolic process; F:phospholipase activity
MrPeru_protein_14031	glycoside hydrolase family 5	445	81.45	P:carbohydrate metabolic process; C:extracellular region; F:hydrolase activity, hydrolyzing O-glycosyl compounds; F:cellulose binding
MrPeru_protein_14084	secreted	199	69.3	C:membrane
MrPeru_protein_1429	transmembrane protease serine 4-like isoform X2	167	61.33
MrPeru_protein_1474	heme A synthase	201	47.67	F:oxidoreductase activity, acting on the CH-CH group of donors; F:oxidoreductase activity; C:membrane; C:integral component of membrane; P:heme biosynthetic process; P:heme a biosynthetic process; P:oxidation-reduction process; C:plasma membrane
MrPeru_protein_1515	chromate transporter	86	51.0	C:membrane; C:integral component of membrane; F:chromate transmembrane transporter activity; P:chromate transport
MrPeru_protein_1581	hypothetical protein WG66_5385	181	43.27	F:nucleotide binding; F:ATP binding; P:carbohydrate metabolic process; F:protein kinase activity; P:phosphorylation; C:extracellular region; F:protein serine/threonine kinase activity; F:hydrolase activity, hydrolyzing O-glycosyl compounds; P:protein phosphorylation; F:kinase activity; F:cellulose binding
MrPeru_protein_1612	hydrophobin 2	101	71.15	C:fungal-type cell wall; F:structural constituent of cell wall
MrPeru_protein_1619	hydrophobin 2	117	76.7	C:fungal-type cell wall; F:structural constituent of cell wall
MrPeru_protein_1655	WD40 repeat	185	78.65	C:membrane
MrPeru_protein_1693	carbohydrate esterase family 4	424	73.05	F:hydrolase activity, acting on carbon-nitrogen (but not peptide) bonds; P:carbohydrate metabolic process
MrPeru_protein_1780	cysteine-rich secreted	310	57.15
MrPeru_protein_1811	hypothetical protein Moror_17795	71	60.67
MrPeru_protein_1873	phenylalanine-trna ligase	219	61.8	F:ATP binding; F:ATPase activity, coupled to transmembrane movement of substances; P:transmembrane transport; C:integral component of membrane
MrPeru_protein_1933	glycoside hydrolase family 61	429	62.8	F:hydrolase activity
MrPeru_protein_2002	hypothetical protein Moror_8434	144	54.2	C:membrane; C:integral component of membrane
MrPeru_protein_2003	piwi domain-containing	110	54.0	F:nucleic acid binding; C:membrane; C:integral component of membrane
MrPeru_protein_2055	cysteine-rich secreted	84	64.18	F:chitinase activity; P:carbohydrate metabolic process; F:chitin binding; P:chitin catabolic process; P:metabolic process; F:hydrolase activity, hydrolyzing O-glycosyl compounds; F:hydrolase activity, acting on glycosyl bonds; F:hydrolase activity
MrPeru_protein_2058	macrofage activating glyco	371	76.35	C:membrane
MrPeru_protein_2076	hypothetical protein Moror_3417	298	69.45	C:integral component of membrane
MrPeru_protein_2115	hypothetical protein Moror_14601	172	59.73
MrPeru_protein_2178	hypothetical protein WG66_12816	344	57.45	C:membrane; C:integral component of membrane
MrPeru_protein_2208	hypothetical protein MPER_13776, partial	340	58.17	F:RNA binding; P:maturation of LSU-rRNA; C:cytosolic large ribosomal subunit; C:90S preribosome; P:translation
MrPeru_protein_2211	hypothetical protein Moror_13838	302	58.1	F:metal ion binding; P:metal ion transport
MrPeru_protein_2255	hypothetical protein Moror_5550	160	53.4
MrPeru_protein_2294	hypothetical protein Moror_5852	275	61.15
MrPeru_protein_2316	acyl- dehydrogenase	149	51.6	C:membrane; C:integral component of membrane
MrPeru_protein_2333	hypothetical protein Moror_10884	590	70.95	C:membrane; C:integral component of membrane
MrPeru_protein_2357	glycoside hydrolase family 61	370	69.1	F:hydrolase activity
MrPeru_protein_2384	pectate lyase	196	75.35	P:polysaccharide catabolic process; F:lyase activity; C:extracellular region
MrPeru_protein_239	---NA---	95
MrPeru_protein_2408	secreted protein	195	78.8
MrPeru_protein_2412	wsc domain-containing	583	73.1
MrPeru_protein_2450	carbohydrate-binding module family 13	448	75.15
MrPeru_protein_2455	hydrophobin	199	85.0	C:fungal-type cell wall; F:structural constituent of cell wall
MrPeru_protein_2555	hypothetical protein Moror_5242	144	59.0
MrPeru_protein_2627	heterokaryon incompatibility het-c	805	76.85	F:hydrolase activity, acting on ester bonds
MrPeru_protein_2682	hypothetical protein Moror_9450	71	70.0
MrPeru_protein_2699	PR-1	383	76.8
MrPeru_protein_2701	secreted salivary	227	74.85	F:carbohydrate binding
MrPeru_protein_2735	hypothetical protein Moror_77	346	63.55
MrPeru_protein_2771	hypothetical protein MPER_01097	216	68.5
MrPeru_protein_292	collagen family member	626	52.27
MrPeru_protein_3000	hypothetical protein MPER_13179, partial	110	94.5
MrPeru_protein_3041	hypothetical protein Moror_628	284	68.2
MrPeru_protein_308	Glycosyltransferase involved in cell wall bisynthesis	234	50.0
MrPeru_protein_3129	hypothetical protein Moror_367	416	83.9
MrPeru_protein_3199	hypothetical protein Moror_5550	143	52.22
MrPeru_protein_3395	chitin binding	208	71.0
MrPeru_protein_3457	biotrophy-associated secreted 2	315	70.05
MrPeru_protein_3470	dual specificity	142	61.55
MrPeru_protein_351	hypothetical protein MPER_12146	129	46.4	C:membrane; C:integral component of membrane
MrPeru_protein_3525	Cloroperoxidase	754	78.25	F:peroxidase activity
MrPeru_protein_36	hypothetical protein	170	46.0
MrPeru_protein_360	virus attachment p12 family	97	59.0
MrPeru_protein_3600	fruit-body specific a	505	71.35
MrPeru_protein_3610	hypothetical protein Moror_1221	192	50.25	C:integral component of membrane
MrPeru_protein_3645	collagen alpha chain precursor	242	50.81
MrPeru_protein_3652	polysaccharide lyase family 1	418	81.15	P:carbohydrate metabolic process; F:pectate lyase activity; C:extracellular region; F:hydrolase activity, hydrolyzing O-glycosyl compounds; F:cellulose binding
MrPeru_protein_3653	snf7 family	320	53.0	C:integral component of membrane
MrPeru_protein_3659	secreted protein	245	76.95
MrPeru_protein_3664	alpha beta-hydrolase	558	68.1	F:ATP binding; F:ribonucleoside-diphosphate reductase activity, thioredoxin disulfide as acceptor; P:DNA replication; P:oxidation-reduction process; F:hydrolase activity
MrPeru_protein_3692	hypothetical protein Moror_16226	345	65.77	C:membrane; C:integral component of membrane
MrPeru_protein_378	glycoside hydrolase family 45	155	63.75	F:hydrolase activity
MrPeru_protein_3785	hypothetical protein Moror_6242	355	54.29	C:membrane; C:integral component of membrane
MrPeru_protein_3961	serine threonine- kinase	125	53.4	C:integral component of membrane
MrPeru_protein_4052	CRISPR-associated endonuclease Cas2	113	57.4	P:RNA phosphodiester bond hydrolysis, endonucleolytic; P:nucleic acid phosphodiester bond hydrolysis; F:metal ion binding; F:endonuclease activity; P:maintenance of CRISPR repeat elements; F:nuclease activity; P:defense response to virus; F:endoribonuclease activity; F:hydrolase activity
MrPeru_protein_4086	proline-rich antigen	93	62.8	C:membrane; C:integral component of membrane
MrPeru_protein_4154	non-catalytic module family expn	136	60.55
MrPeru_protein_4156	cellulose -beta-cellobiosidase precursor	888	85.6	P:carbohydrate metabolic process; F:hydrolase activity, hydrolyzing O-glycosyl compounds
MrPeru_protein_4210	hypothetical protein Moror_2380	173	90.0
MrPeru_protein_4221	surface cell-adhesion	239	69.8
MrPeru_protein_4266	hypothetical protein MPER_11337	77	80.2	C:integral component of membrane
MrPeru_protein_4267	hypothetical protein MPER_11337	77	78.25	C:integral component of membrane
MrPeru_protein_4313	killer kp4	126	69.65	C:extracellular region; P:pathogenesis
MrPeru_protein_4358	hypothetical protein Moror_16794	370	76.0
MrPeru_protein_4454	hypothetical protein Moror_5550	261	51.31
MrPeru_protein_4551	hypothetical protein Moror_10246	308	60.0
MrPeru_protein_4629	hypothetical protein Moror_16368	280	68.88	C:integral component of membrane
MrPeru_protein_4895	glycoside hydrolase family 35	1696	70.5	P:carbohydrate metabolic process; F:protein binding; F:hydrolase activity, hydrolyzing O-glycosyl compounds
MrPeru_protein_4916	carbohydrate esterase family 12	233	68.75	F:hydrolase activity
MrPeru_protein_5065	hydrophobin	103	81.45	C:fungal-type cell wall; F:structural constituent of cell wall
MrPeru_protein_512	methicillin resistance mecR1	125	49.8	C:membrane; C:integral component of membrane
MrPeru_protein_5153	gegh 16	362	68.6
MrPeru_protein_516	ASCH domain-containing	134	47.0
MrPeru_protein_5178	gegh 16	292	70.7
MrPeru_protein_5197	hypothetical protein Moror_1634	174	61.4
MrPeru_protein_5201		112	54.4
MrPeru_protein_5209	hypothetical protein MPER_11414	132	54.15	P:biological_process; C:cellular_component; F:molecular_function
MrPeru_protein_5312	carboxypeptidase c	1075	74.15	P:proteolysis; F:serine-type carboxypeptidase activity
MrPeru_protein_5411	non-catalytic module family expn	138	63.25
MrPeru_protein_5432	hypothetical protein Moror_12435	128	70.15
MrPeru_protein_5587	long chronological lifespan 2	112	70.6
MrPeru_protein_5606	PR-1	222	67.4	C:membrane; C:integral component of membrane
MrPeru_protein_567	O-linked N-acetylglucosamine SPINDLY family	103	58.0	C:membrane; C:integral component of membrane
MrPeru_protein_5671	laccase	536	79.45	F:copper ion binding; F:oxidoreductase activity; P:oxidation-reduction process
MrPeru_protein_5733	alpha beta hydrolase fold family	61	64.0	F:hydrolase activity
MrPeru_protein_5748	hypothetical protein Moror_7072	137	91.0
MrPeru_protein_5780	hypothetical protein MPER_12123	162	68.7
MrPeru_protein_5794	endoglucanase ii	327	79.65	P:carbohydrate metabolic process; C:extracellular region; F:cellulose binding
MrPeru_protein_5827	f-box and fnip repeat-containing	171	55.0
MrPeru_protein_5868	translocon-associated alpha	256	74.7	C:integral component of membrane
MrPeru_protein_5875	hypothetical protein Moror_5909	396	57.05	C:integral component of membrane
MrPeru_protein_5950	hydrophobin	136	74.75	C:fungal-type cell wall; F:structural constituent of cell wall
MrPeru_protein_6007	expansin family	555	60.8
MrPeru_protein_6016	hypothetical protein Moror_13250	256	57.5
MrPeru_protein_6018	PRIA_LENED ame: Full= priA Flags: Precursor	229	59.1
MrPeru_protein_6068	expansin family	416	76.45
MrPeru_protein_6378	hypothetical protein MPER_10349	224	54.6	F:nucleotide binding; F:ATP binding; F:protein kinase activity; P:phosphorylation; F:protein serine/threonine kinase activity; P:protein phosphorylation; F:kinase activity
MrPeru_protein_6389	carbohydrate esterase family 4	239	80.85	F:hydrolase activity, acting on carbon-nitrogen (but not peptide) bonds; P:carbohydrate metabolic process
MrPeru_protein_6425	hypothetical protein WG66_17228	462	62.8
MrPeru_protein_6466	carbohydrate esterase family 16	398	66.1	P:carbohydrate metabolic process; C:extracellular region; F:cellulose binding
MrPeru_protein_663	fungal hydrophobin	182	58.55	C:fungal-type cell wall; F:structural constituent of cell wall
MrPeru_protein_6631	carbonic anhydrase	152	68.25	F:zinc ion binding; F:carbonate dehydratase activity; P:one-carbon metabolic process
MrPeru_protein_668	hypothetical protein Moror_5741	75	48.0
MrPeru_protein_6778	hypothetical protein Moror_10495	200	59.05	C:integral component of membrane
MrPeru_protein_6784	thaumatin	249	76.1
MrPeru_protein_6859	monofunctional biosynthetic peptidoglycan transglycosylase	67	59.73
MrPeru_protein_6874	glycoside hydrolase family 10	380	73.8	P:carbohydrate metabolic process; F:hydrolase activity, hydrolyzing O-glycosyl compounds
MrPeru_protein_6932	glycoside hydrolase family 55	1083	73.0	F:hydrolase activity, acting on glycosyl bonds
MrPeru_protein_7128	dual specificity	142	64.76	C:membrane; C:integral component of membrane
MrPeru_protein_7137	barwin-like endoglucanase	131	69.8
MrPeru_protein_7173	hypothetical protein WG66_14063	241	50.75
MrPeru_protein_7260	NAD-dependent DNA ligase	84	71.67
MrPeru_protein_7374	hypothetical protein Moror_11639	219	57.17	C:integral component of membrane
MrPeru_protein_7383	hypothetical protein Moror_11906	147	50.05
MrPeru_protein_7396	gpi anchored cfem domain	182	61.65	C:integral component of membrane
MrPeru_protein_7431	hypothetical protein Moror_11473	459	54.45	C:membrane; C:integral component of membrane
MrPeru_protein_7495	hypothetical protein WG66_20072, partial	777	85.55
MrPeru_protein_7536	SH3 domain	98	74.55	C:integral component of membrane
MrPeru_protein_7593	hypothetical protein MPER_09174	149	66.0
MrPeru_protein_7606	serine-threonine rich	201	72.1	F:electron carrier activity; C:membrane; C:integral component of membrane
MrPeru_protein_7624	Peptidyl-Lys metalloendopeptidase	348	62.8	F:metalloendopeptidase activity
MrPeru_protein_7630	cerato-platanin 9	142	72.4
MrPeru_protein_7730	SIS domain-containing	95	61.1	P:carbohydrate metabolic process; F:D-sedoheptulose 7-phosphate isomerase activity; C:cytoplasm; F:metal ion binding; P:D-glycero-D-manno-heptose 7-phosphate biosynthetic process; F:transferase activity; F:carbohydrate binding; F:isomerase activity
MrPeru_protein_778	LOV domain-containing	128	52.67	F:phosphorelay sensor kinase activity; F:ATP binding; P:phosphorelay signal transduction system; F:protein kinase activity; P:protein phosphorylation; P:signal transduction by protein phosphorylation; C:intracellular
MrPeru_protein_7896	hypothetical protein MPER_07792	118	64.0
MrPeru_protein_7914	macrofage activating glyco	375	76.0	C:integral component of membrane
MrPeru_protein_7955	hypothetical protein MPER_10408	137	63.35
MrPeru_protein_7995	peptidoglycan-binding domain 1	170	78.3
MrPeru_protein_8001	phosphatidylserine decarboxylase	161	52.75	F:phosphatidylserine decarboxylase activity; P:phospholipid biosynthetic process
MrPeru_protein_8017	leucine-rich repeat extensin 5	260	48.67
MrPeru_protein_8157	type VII secretion	82	58.75	C:membrane; C:integral component of membrane
MrPeru_protein_8203	carbohydrate esterase family 5	198	72.1	P:metabolic process; C:extracellular region; F:cutinase activity
MrPeru_protein_8207	hydrophobin 2	109	80.1	C:fungal-type cell wall; F:structural constituent of cell wall
MrPeru_protein_8226	hypothetical protein Moror_12283	169	47.65
MrPeru_protein_826	immunomodulatory protein	185	42.73	P:carbohydrate metabolic process; C:extracellular region; F:hydrolase activity, hydrolyzing O-glycosyl compounds; F:cellulose binding
MrPeru_protein_8313	hypothetical protein Moror_2816	328	76.15
MrPeru_protein_841	hypothetical protein Moror_3275	324	51.31	C:membrane; C:integral component of membrane
MrPeru_protein_8422	phosphatidylglycerol phosphatidylinositol transfer	117	72.55
MrPeru_protein_845	DNA-directed RNA polymerase II subunit RPB1-like	278	55.17
MrPeru_protein_8458	Valine--tRNA ligase	134	54.7	C:membrane; C:integral component of membrane
MrPeru_protein_850	---NA---	351
MrPeru_protein_858	hypothetical protein WG66_18209	383	58.33	C:membrane; P:transport
MrPeru_protein_861	beta-ig-h3 fasciclin	75	61.85	P:transmembrane transport; C:membrane; C:integral component of membrane
MrPeru_protein_8661	hypothetical protein WG66_16955	279	92.33
MrPeru_protein_8784	chitin synthase	104	58.85	F:phosphatidylserine decarboxylase activity; P:phospholipid biosynthetic process
MrPeru_protein_8799	cell wall anchor	238	62.45	C:membrane; C:integral component of membrane
MrPeru_protein_8820	hypothetical protein WG66_11077	232	74.0
MrPeru_protein_89	multidrug transporter	192	57.67
MrPeru_protein_8905	peptide-n4-(n-acetyl-beta-glucosaminyl)asparagine amidase a	558	67.9
MrPeru_protein_8911	aromatic compound dioxygenase	251	70.35	F:oxidoreductase activity, acting on single donors with incorporation of molecular oxygen, incorporation of two atoms of oxygen; F:iron ion binding; P:oxidation-reduction process
MrPeru_protein_8928	P-loop containing nucleoside triphosphate hydrolase	177	57.75	C:integral component of membrane
MrPeru_protein_8967	glycoside hydrolase family 105	430	67.35	F:catalytic activity
MrPeru_protein_8975	glycoside hydrolase family 61	345	67.95	F:hydrolase activity
MrPeru_protein_8980	gas1-like protein	204	70.35
MrPeru_protein_90	hypothetical protein MPER_02393, partial	188	64.0
MrPeru_protein_9017	hypothetical protein Moror_5225	79	68.5
MrPeru_protein_902	pathogenesis-related 1A-like	147	45.3	C:membrane; C:integral component of membrane; C:extracellular region
MrPeru_protein_9294	biotrophy-associated secreted 2	254	73.55
MrPeru_protein_9453	glycoside hydrolase family 76	479	53.2	F:catalytic activity
MrPeru_protein_9467	phosphatidylethanolamine binding	245	67.2	F:nucleotide binding; F:nucleic acid binding; C:membrane; C:integral component of membrane
MrPeru_protein_965	hypothetical protein	91	56.0
MrPeru_protein_9654	fruit-body specific a	206	72.05	C:integral component of membrane
MrPeru_protein_966	glycoside hydrolase family 18	1327	58.9	P:carbohydrate metabolic process; F:chitin binding; F:hydrolase activity, hydrolyzing O-glycosyl compounds
MrPeru_protein_9800	hypothetical protein Moror_9007	304	88.5
MrPeru_protein_983	hypothetical protein MPER_10840	273	61.89

## Sheet: Mp4145
ID	Sequence Description	Length	Mean value of similarity	GO Names
Mp4145_protein_10027	fungal hydrophobin	108	65.0	C:fungal-type cell wall; F:structural constituent of cell wall
Mp4145_protein_10029	glycoside hydrolase family 35	1679	66.65	P:carbohydrate metabolic process; F:protein binding; F:hydrolase activity, hydrolyzing O-glycosyl compounds
Mp4145_protein_10037	carbohydrate esterase family 12	233	67.9	F:hydrolase activity
Mp4145_protein_10062	hypothetical protein Moror_8666	137	50.4
Mp4145_protein_10179	hypothetical protein MPER_13129	165	54.2
Mp4145_protein_10254	hydrophobin	103	85.6	C:fungal-type cell wall; F:structural constituent of cell wall
Mp4145_protein_10262	hydrophobin 2	90	71.85	C:fungal-type cell wall; F:structural constituent of cell wall
Mp4145_protein_10307	glutamine cyclotransferase	68	50.0	C:cytoplasm; F:oxidoreductase activity; F:thioredoxin peroxidase activity; P:cellular oxidant detoxification; P:cellular response to oxidative stress; P:response to metal ion; P:cell redox homeostasis; P:oxidation-reduction process; F:transferase activity
Mp4145_protein_10331	hypothetical protein Moror_2380	173	90.0
Mp4145_protein_10332	hypothetical protein WG66_9500	172	84.33
Mp4145_protein_10372	hypothetical protein Moror_10638	125	50.0	C:membrane; C:integral component of membrane
Mp4145_protein_10441	hypothetical protein MPER_13776, partial	338	56.88	F:RNA binding; P:maturation of LSU-rRNA; C:cytosolic large ribosomal subunit; C:90S preribosome; P:translation
Mp4145_protein_10619	glycoside hydrolase family 16	262	81.35	P:carbohydrate metabolic process; F:hydrolase activity, hydrolyzing O-glycosyl compounds
Mp4145_protein_10632	carbohydrate-binding module family 1	336	77.7	P:carbohydrate metabolic process; C:extracellular region; F:cellulose binding
Mp4145_protein_10732	cerato-platanin 9	142	72.1
Mp4145_protein_10740	macrofage activating glyco	715	78.1	C:integral component of membrane
Mp4145_protein_10749	hydrophobin 2	123	63.5	C:fungal-type cell wall; F:structural constituent of cell wall
Mp4145_protein_10791	hypothetical protein MPER_12146	127	54.0	C:membrane; C:integral component of membrane
Mp4145_protein_10824	hypothetical protein MPER_07694	247	60.43	C:membrane; C:integral component of membrane
Mp4145_protein_11006	proline-rich antigen	90	58.35	C:membrane; C:integral component of membrane
Mp4145_protein_11016	dipeptidyl aminopeptidase	129	54.5	F:chitinase activity; P:carbohydrate metabolic process; P:chitin catabolic process; P:proteolysis; F:serine-type peptidase activity; F:aminopeptidase activity; F:hydrolase activity, hydrolyzing O-glycosyl compounds; C:extracellular region; F:carbohydrate binding
Mp4145_protein_11074	DNA replication terminus site-binding	113	63.0
Mp4145_protein_11208	extracellular serine-rich	238	69.4
Mp4145_protein_11304	hypothetical protein WG66_16471	276	64.95
Mp4145_protein_11665	---NA---	91
Mp4145_protein_1169	allergenic cerato-platanin asp f13	300	58.55
Mp4145_protein_11740	hypothetical protein MPER_07388	189	77.5
Mp4145_protein_11785	hypothetical protein Moror_4094	126	72.15	C:cytosol; P:retrograde transport, endosome to Golgi
Mp4145_protein_12062	---NA---	171
Mp4145_protein_12145	hypothetical protein Moror_1191	387	51.55	C:membrane; C:integral component of membrane
Mp4145_protein_12166	gegh 16	292	71.7
Mp4145_protein_12457	glycoside hydrolase family 18	188	66.6	P:carbohydrate metabolic process
Mp4145_protein_12465	glycoside hydrolase family 61	376	68.55	F:hydrolase activity
Mp4145_protein_12503	ubiquitin carboxyl-terminal hydrolase 32-like	72	43.0
Mp4145_protein_12525	defense-related scp domain-containing	225	70.0
Mp4145_protein_12541	WD40 repeat	185	75.9
Mp4145_protein_12572	hypothetical protein Moror_5852	275	61.15
Mp4145_protein_12837	ribonucleoside-diphosphate reductase subunit alpha	294	54.25	F:nucleotide binding; F:ATP binding; F:ribonucleoside-diphosphate reductase activity, thioredoxin disulfide as acceptor; F:oxidoreductase activity; P:DNA replication; P:oxidation-reduction process
Mp4145_protein_12925	hypothetical protein MPER_00105, partial	174	50.65	F:nucleotide binding; F:ATP binding; C:membrane; C:integral component of membrane; F:protein kinase activity; P:phosphorylation; F:protein serine/threonine kinase activity; P:protein phosphorylation; F:kinase activity
Mp4145_protein_12944	carboxypeptidase c	114	72.85	P:proteolysis; F:serine-type carboxypeptidase activity
Mp4145_protein_13042	4Fe-4S dicluster domain-containing	80	70.0
Mp4145_protein_13046	hydrophobin 2	116	76.2	C:fungal-type cell wall; F:structural constituent of cell wall
Mp4145_protein_13065	hypothetical protein Moror_9228	81	60.5
Mp4145_protein_13146	hypothetical protein MPER_10408	112	68.7	C:membrane
Mp4145_protein_13183	hypothetical protein MPER_11227	183	72.33
Mp4145_protein_13257	hypothetical protein Moror_11473	465	57.2	C:membrane; C:integral component of membrane
Mp4145_protein_13315	hypothetical protein WG66_1986	186	73.55
Mp4145_protein_1337	ATP-binding cassette sub-family A member 3-like	83	52.0
Mp4145_protein_13433	hydrophobic surface binding	157	72.25
Mp4145_protein_1348	hydrophobin	164	57.1	C:fungal-type cell wall; F:structural constituent of cell wall
Mp4145_protein_1350	hypothetical protein MPER_07792	253	60.55
Mp4145_protein_13623	hydrophobin	111	82.45	C:fungal-type cell wall; F:structural constituent of cell wall
Mp4145_protein_13648	mitochondrial carrier	378	66.4
Mp4145_protein_13669	hypothetical protein Moror_12551	284	76.0
Mp4145_protein_13676	DNA replication licensing factor mcm3	58	64.5	C:integral component of membrane
Mp4145_protein_13733	acetyl- synthetase	113	51.6	F:catalytic activity; P:metabolic process; C:membrane; C:integral component of membrane; F:phosphopantetheine binding
Mp4145_protein_13775	chitin synthase	190	59.05	F:phosphatidylserine decarboxylase activity; P:phospholipid biosynthetic process
Mp4145_protein_13800	PR-1	383	77.55
Mp4145_protein_13812	hypothetical protein Moror_14341	213	79.45	C:integral component of membrane
Mp4145_protein_13875	biotrophy-associated secreted 2	249	72.65
Mp4145_protein_13960	hypothetical protein MPER_10349	234	52.05	F:nucleotide binding; F:ATP binding; C:membrane; C:integral component of membrane; F:protein kinase activity; P:phosphorylation; F:protein serine/threonine kinase activity; P:protein phosphorylation; F:kinase activity
Mp4145_protein_13969	hydrophobin 2	107	84.5	C:fungal-type cell wall; F:structural constituent of cell wall
Mp4145_protein_13972	hydrophobin 2	107	83.8	C:fungal-type cell wall; F:structural constituent of cell wall
Mp4145_protein_14027	dual specificity	142	62.0
Mp4145_protein_14031	fungal hydrophobin	122	79.4	C:fungal-type cell wall; F:structural constituent of cell wall
Mp4145_protein_14056	hypothetical protein Moror_367	367	83.9
Mp4145_protein_14091	gpi anchored cfem domain	180	60.6	C:integral component of membrane
Mp4145_protein_1420	beta-ig-h3 fasciclin	75	61.8	P:transmembrane transport; C:membrane; C:integral component of membrane
Mp4145_protein_1464	glycoside hydrolase family 61	346	67.2	F:hydrolase activity
Mp4145_protein_1599	hypothetical protein WG66_300	156	55.0
Mp4145_protein_1652	chitin binding	181	77.3
Mp4145_protein_1654	hypothetical protein WG66_7895	91	39.0
Mp4145_protein_1672	translocon-associated alpha	256	75.45	C:integral component of membrane
Mp4145_protein_1680	hypothetical protein MPER_11047, partial	412	57.15	C:integral component of membrane
Mp4145_protein_1760	hypothetical protein Moror_4774	136	66.6	C:integral component of membrane
Mp4145_protein_1779	hypothetical protein Moror_4774	137	71.95	C:integral component of membrane
Mp4145_protein_1780	hypothetical protein Moror_4774	137	71.25	C:integral component of membrane
Mp4145_protein_2012	glycoside hydrolase family 76	479	52.9	F:catalytic activity
Mp4145_protein_2036	AGAP007568-PA-like protein	273	42.0	P:mitotic chromosome condensation; C:condensin complex
Mp4145_protein_2183	hypothetical protein MPER_09755	286	51.43	C:membrane; C:integral component of membrane
Mp4145_protein_2185	hypothetical protein MPER_09755	213	63.0
Mp4145_protein_2188	hypothetical protein Moror_2436, partial	77	72.33
Mp4145_protein_2282	glycoside hydrolase family 25	552	88.2	P:cell wall macromolecule catabolic process; P:peptidoglycan catabolic process; F:lysozyme activity
Mp4145_protein_2551	hypothetical protein Moror_5242	149	64.8
Mp4145_protein_2553	hypothetical protein Moror_5242	145	60.33
Mp4145_protein_2618	heme A synthase	174	48.11	F:oxidoreductase activity, acting on the CH-CH group of donors; F:oxidoreductase activity; C:membrane; C:integral component of membrane; P:heme biosynthetic process; P:heme a biosynthetic process; P:oxidation-reduction process; C:plasma membrane
Mp4145_protein_2663	hypothetical protein Moror_5919	134	46.5
Mp4145_protein_2742	killer kp4	104	69.3	C:extracellular region; P:pathogenesis
Mp4145_protein_2797	hypothetical protein Moror_12283	166	46.15
Mp4145_protein_2817	allergenic cerato-platanin asp f13	186	58.0	C:extracellular region
Mp4145_protein_2943	hypothetical protein WG66_7996	75	55.0
Mp4145_protein_3086	hypothetical protein MPER_10104	163	53.93	C:membrane; C:integral component of membrane
Mp4145_protein_3271	peptidoglycan-binding domain 1	203	83.65
Mp4145_protein_3297	endoglucanase ii	320	79.85	P:carbohydrate metabolic process; C:extracellular region; F:cellulose binding
Mp4145_protein_3305	hypothetical protein MPER_12123	162	68.6
Mp4145_protein_3321	glycoside hydrolase family 61	403	58.1	F:hydrolase activity
Mp4145_protein_3531	glycoside hydrolase family 43	565	70.45	P:carbohydrate metabolic process; F:hydrolase activity, hydrolyzing O-glycosyl compounds
Mp4145_protein_3577	---NA---	75
Mp4145_protein_3774	PRIA_LENED ame: Full= priA Flags: Precursor	229	58.75
Mp4145_protein_3904	thaumatin	762	71.35
Mp4145_protein_4193	hypothetical protein WG66_9410	120	55.2
Mp4145_protein_4315	thaumatin	261	73.6
Mp4145_protein_4352	non-catalytic module family expn	119	72.15
Mp4145_protein_4441	hypothetical protein MPER_11414	148	60.6	P:biological_process; C:cellular_component; F:molecular_function
Mp4145_protein_4525	hypothetical protein Moror_5550	160	54.05
Mp4145_protein_4800	formate dehydrogenase	253	79.3	P:carbohydrate metabolic process; F:NAD binding; P:proteolysis; F:serine-type carboxypeptidase activity; P:oxidation-reduction process; F:hydrolase activity, hydrolyzing O-glycosyl compounds
Mp4145_protein_5005	hydrophobin 2	121	75.7	C:fungal-type cell wall; F:structural constituent of cell wall
Mp4145_protein_5119	CFEM domain-containing	91	56.75	C:membrane; C:integral component of membrane
Mp4145_protein_5183	hypothetical protein Moror_13838	294	58.11
Mp4145_protein_5247	thaumatin	73	79.65	F:phosphatase activity; P:dephosphorylation
Mp4145_protein_5279	carbohydrate esterase family 16	338	67.3	P:carbohydrate metabolic process; C:extracellular region; F:cellulose binding
Mp4145_protein_5470	extracellular chitosanase	235	69.95	F:chitosanase activity
Mp4145_protein_5479	related to cell wall manno	382	72.0
Mp4145_protein_5552	hypothetical protein Moror_8062	621	62.2
Mp4145_protein_560	glycoside hydrolase family 45	155	62.0	F:hydrolase activity
Mp4145_protein_5644	hypothetical protein Moror_11639	191	59.5	C:membrane
Mp4145_protein_5645	hypothetical protein Moror_11906	141	45.1
Mp4145_protein_5830	hypothetical protein Moror_16226	345	66.08	C:membrane; C:integral component of membrane
Mp4145_protein_5874	PR-1	158	63.7	C:extracellular region
Mp4145_protein_5934	related to chloroperoxidase	265	80.0	F:peroxidase activity
Mp4145_protein_6654	hydrophobin	133	83.35	C:fungal-type cell wall; F:structural constituent of cell wall
Mp4145_protein_6847	hypothetical protein Moror_2437	93	55.0
Mp4145_protein_6876	alpha beta-hydrolase	667	72.65	P:proteolysis; F:serine-type carboxypeptidase activity
Mp4145_protein_6910	barwin-like endoglucanase	131	69.8
Mp4145_protein_6960	cellobiose dehydrogenase	681	71.75	F:oxidoreductase activity, acting on CH-OH group of donors; F:flavin adenine dinucleotide binding; P:oxidation-reduction process
Mp4145_protein_7281	ribonuclease t1	127	72.6	F:RNA binding; F:endoribonuclease activity
Mp4145_protein_7491	glycoside hydrolase family 12	176	59.45	P:polysaccharide catabolic process; F:cellulase activity
Mp4145_protein_7754	fruit-body specific a	205	69.8	C:integral component of membrane
Mp4145_protein_8023	glycosyl hydrolase	118	79.35	P:carbohydrate metabolic process; F:hydrolase activity, hydrolyzing O-glycosyl compounds
Mp4145_protein_8064	circumsporozoite	221	46.9
Mp4145_protein_8085	carbohydrate esterase family 4	411	64.4	F:hydrolase activity, acting on carbon-nitrogen (but not peptide) bonds; P:carbohydrate metabolic process
Mp4145_protein_8191	ABC transporter substrate-binding	142	50.25	F:odorant binding
Mp4145_protein_8329	Allergen Asp f 7	118	63.0
Mp4145_protein_8414	T9SS C-terminal target domain-containing	124	49.25
Mp4145_protein_8415	hypothetical protein SETTUDRAFT_37946	122	47.86
Mp4145_protein_8610	hypothetical protein Moror_7946	379	49.33	C:membrane; C:integral component of membrane
Mp4145_protein_873	hypothetical protein Moror_1442	72	76.0
Mp4145_protein_8737	hypothetical protein MPER_10688	221	57.7	C:integral component of membrane
Mp4145_protein_874	hypothetical protein Moror_1442	69	61.29
Mp4145_protein_8806	secreted salivary	212	70.05	F:carbohydrate binding
Mp4145_protein_8833	hypothetical protein MPER_08385	270	58.0
Mp4145_protein_9226	non-catalytic module family expn	226	65.15
Mp4145_protein_9273	hypothetical protein MPER_00093	142	69.64
Mp4145_protein_9314	hypothetical protein Moror_878	75	50.0
Mp4145_protein_9367	C-type lectin domain family 4 member F	135	53.28	F:nucleotide binding; F:ATP binding; C:membrane; C:integral component of membrane; F:carbohydrate binding
Mp4145_protein_9483	hypothetical protein WG66_12816	320	60.08	C:membrane; C:integral component of membrane
Mp4145_protein_9556	hypothetical protein MPER_11092	202	43.5
Mp4145_protein_9618	hypothetical protein PTT_08876	87	49.0
Mp4145_protein_9685	glycoside hydrolase family 5	462	77.6	P:carbohydrate metabolic process; C:extracellular region; F:hydrolase activity, hydrolyzing O-glycosyl compounds; F:cellulose binding
Mp4145_protein_9703	carbonic anhydrase	284	71.9	F:zinc ion binding; F:carbonate dehydratase activity; P:one-carbon metabolic process
Mp4145_protein_9725	membrane associated	152	61.7	C:integral component of membrane
Mp4145_protein_9825	hypothetical protein Moror_13780	201	48.85
Mp4145_protein_9877	hypothetical protein MPER_02065, partial	191	53.64	C:membrane; C:integral component of membrane
Mp4145_protein_9908	hypothetical protein Moror_3417	298	65.25	C:integral component of membrane
Mp4145_protein_9920	polyhydroxybutyrate depolymerase	136	44.8	C:extracellular region
Mp4145_protein_9951	E3 ubiquitin- ligase MARCH6-like	76	67.25
Mp4145_protein_9998	hydrophobin	103	81.45	C:fungal-type cell wall; F:structural constituent of cell wall

## Sheet: Mp1441
ID	Sequence Description	Length	Mean value of similarity	GO Names
Mp1441_protein_10195	glycoside hydrolase family 16	262	78.3	P:carbohydrate metabolic process; F:hydrolase activity, hydrolyzing O-glycosyl compounds
Mp1441_protein_10282	hypothetical protein Moror_7338	188	64.15	C:membrane; C:integral component of membrane
Mp1441_protein_10310	cerato-platanin 9	142	72.1
Mp1441_protein_10328	hydrophobin 2	103	80.85	C:fungal-type cell wall; F:structural constituent of cell wall
Mp1441_protein_10338	DUF4145 domain-containing	63	62.0
Mp1441_protein_10571	proline-rich antigen	102	60.75	C:membrane; C:integral component of membrane
Mp1441_protein_10580	dipeptidyl aminopeptidase	129	55.13	F:chitinase activity; P:carbohydrate metabolic process; P:chitin catabolic process; P:proteolysis; F:serine-type peptidase activity; F:aminopeptidase activity; F:hydrolase activity, hydrolyzing O-glycosyl compounds; C:extracellular region; F:carbohydrate binding
Mp1441_protein_10633	DNA replication terminus site-binding	167	63.0
Mp1441_protein_10731	cytochrome p450	115	69.4	F:iron ion binding; F:oxidoreductase activity, acting on paired donors, with incorporation or reduction of molecular oxygen; C:integral component of membrane; P:oxidation-reduction process; F:monooxygenase activity; F:heme binding
Mp1441_protein_10755	extracellular serine-rich	254	64.3
Mp1441_protein_10757	hydrophobin	77	74.7	C:fungal-type cell wall; F:structural constituent of cell wall
Mp1441_protein_1093	glycoside hydrolase family 27	107	75.5	P:carbohydrate metabolic process; F:hydrolase activity, hydrolyzing O-glycosyl compounds
Mp1441_protein_11257	---NA---	82
Mp1441_protein_11288	hypothetical protein Moror_4094	126	72.15	C:cytosol; P:retrograde transport, endosome to Golgi
Mp1441_protein_11896	hypothetical protein Moror_17061	76	78.8	C:integral component of membrane
Mp1441_protein_11931	glycoside hydrolase family 18	142	65.0	P:carbohydrate metabolic process
Mp1441_protein_11936	glycoside hydrolase family 61	370	68.8	F:hydrolase activity
Mp1441_protein_11942	gas1-like protein	204	70.35
Mp1441_protein_11989	glycoside hydrolase family 12	181	57.4	P:polysaccharide catabolic process; F:cellulase activity
Mp1441_protein_12008	WD40 repeat	185	75.9
Mp1441_protein_12322	hypothetical protein WG66_7431	131	62.45
Mp1441_protein_12326	fruit-body specific a	163	72.35	C:integral component of membrane
Mp1441_protein_12361	hypothetical protein MPER_00105, partial	86	72.8
Mp1441_protein_12378	carboxypeptidase c	95	72.5	P:proteolysis; F:serine-type carboxypeptidase activity
Mp1441_protein_12389	hypothetical protein MPER_08239, partial	76	67.55	C:membrane
Mp1441_protein_12446	polyamine oxidase	154	73.85	F:oxidoreductase activity; P:oxidation-reduction process
Mp1441_protein_12465	hydrophobin	81	61.1	C:fungal-type cell wall; F:structural constituent of cell wall
Mp1441_protein_12473	hypothetical protein Moror_9228	87	78.0
Mp1441_protein_12579	l-ascorbate oxidase	108	70.85	F:peroxidase activity; P:response to oxidative stress; P:oxidation-reduction process; F:heme binding
Mp1441_protein_12591	hypothetical protein Moror_16828	215	46.9	C:membrane
Mp1441_protein_12700	GMP synthase (glutamine-hydrolyzing)	106	83.25
Mp1441_protein_12746	aryl-alcohol oxidase	235	73.05	F:oxidoreductase activity, acting on CH-OH group of donors; F:flavin adenine dinucleotide binding; P:oxidation-reduction process
Mp1441_protein_12877	hypothetical protein Moror_6129	91	72.67
Mp1441_protein_12902	related to chloroperoxidase	111	82.3	F:peroxidase activity
Mp1441_protein_12907	hypothetical protein MPER_12691	194	57.35
Mp1441_protein_12928	hydrophobin	111	82.0	C:fungal-type cell wall; F:structural constituent of cell wall
Mp1441_protein_12975	7-cyano-7-deazaguanine synthase	98	59.43	C:integral component of membrane
Mp1441_protein_13023	acetyl- synthetase	96	51.9	F:catalytic activity; P:metabolic process; C:membrane; C:integral component of membrane; F:phosphopantetheine binding
Mp1441_protein_13033	serine-threonine rich	169	60.85	F:copper ion binding; F:electron carrier activity
Mp1441_protein_13037	mg2+ transporter	155	76.85	F:carbohydrate binding
Mp1441_protein_13041	chromate transporter	86	51.0	C:membrane; C:integral component of membrane; F:chromate transmembrane transporter activity; P:chromate transport
Mp1441_protein_13050	carbohydrate-binding module family 13	173	72.1
Mp1441_protein_13079	hypothetical protein MPER_05354, partial	140	67.6
Mp1441_protein_1308	hydrophobin	164	57.1	C:fungal-type cell wall; F:structural constituent of cell wall
Mp1441_protein_13081	PR-1	383	77.55
Mp1441_protein_13091	hypothetical protein WG66_18603	211	79.45	C:integral component of membrane
Mp1441_protein_13143	biotrophy-associated secreted 2	249	72.65
Mp1441_protein_13148	secreted protein	163	75.55
Mp1441_protein_13205	hypothetical protein MPER_10349	282	58.35	F:kinase activity
Mp1441_protein_13212	hydrophobin 2	100	74.85	C:fungal-type cell wall; F:structural constituent of cell wall
Mp1441_protein_13215	hydrophobin 2	107	83.8	C:fungal-type cell wall; F:structural constituent of cell wall
Mp1441_protein_13216	hydrophobin 2	82	63.4	C:fungal-type cell wall; F:structural constituent of cell wall
Mp1441_protein_13261	fungal hydrophobin	122	78.4	C:fungal-type cell wall; F:structural constituent of cell wall
Mp1441_protein_13283	hypothetical protein Moror_367	310	85.1
Mp1441_protein_13312	gpi anchored cfem domain	180	60.6	C:integral component of membrane
Mp1441_protein_13313	phenylalanine-trna ligase	201	62.2	F:ATP binding; F:ATPase activity, coupled to transmembrane movement of substances; P:transmembrane transport; C:integral component of membrane
Mp1441_protein_13344	carbohydrate esterase family 4	213	66.3	F:hydrolase activity, acting on carbon-nitrogen (but not peptide) bonds; P:carbohydrate metabolic process
Mp1441_protein_1418	glycoside hydrolase family 61	348	66.65	F:hydrolase activity
Mp1441_protein_1530	hypothetical protein WG66_18209	377	55.33	C:membrane; P:transport
Mp1441_protein_1548	hypothetical protein WG66_300	156	55.2
Mp1441_protein_1598	hypothetical protein WG66_7895	91	39.0
Mp1441_protein_1621	hypothetical protein MPER_11047, partial	412	53.9	C:integral component of membrane
Mp1441_protein_1701	hypothetical protein Moror_4774	136	66.6	C:integral component of membrane
Mp1441_protein_1703	4Fe-4S dicluster domain-containing	80	70.0
Mp1441_protein_1725	hypothetical protein Moror_4774	138	71.0	C:integral component of membrane
Mp1441_protein_1726	hypothetical protein Moror_4774	137	71.95	C:integral component of membrane
Mp1441_protein_1807	hypothetical protein B7486_49440	90	57.0
Mp1441_protein_1841	hypothetical protein MPER_10592, partial	121	79.3	C:integral component of membrane
Mp1441_protein_1943	glycoside hydrolase family 76	479	52.9	F:catalytic activity
Mp1441_protein_2102	hypothetical protein MPER_09755	286	51.43	C:membrane; C:integral component of membrane
Mp1441_protein_2104	hypothetical protein MPER_09755	213	63.0
Mp1441_protein_2105	family transcriptional regulator	124	53.44
Mp1441_protein_2190	glycoside hydrolase family 25	552	88.25	P:cell wall macromolecule catabolic process; P:peptidoglycan catabolic process; F:lysozyme activity
Mp1441_protein_238	antifungal 2	95	66.15	C:membrane
Mp1441_protein_2428	hypothetical protein Moror_5242	149	64.8
Mp1441_protein_2532	hypothetical protein Moror_5919	134	46.5
Mp1441_protein_2806	hypothetical protein WG66_7996	75	55.0
Mp1441_protein_2807	60S ribosomal L3	66	72.2
Mp1441_protein_3113	peptidoglycan-binding domain 1	203	83.65
Mp1441_protein_3418	---NA---	75
Mp1441_protein_4043	hypothetical protein WG66_9410	123	54.6
Mp1441_protein_4045	hypothetical protein WG66_9413	81	65.33
Mp1441_protein_4118	hypothetical protein MPER_08708, partial	147	65.33
Mp1441_protein_4170	carbohydrate esterase family 5	83	77.1	P:metabolic process; C:extracellular region; F:cutinase activity
Mp1441_protein_4201	non-catalytic module family expn	122	71.5
Mp1441_protein_4291	hypothetical protein MPER_11414	149	58.3	P:biological_process; C:cellular_component; F:molecular_function
Mp1441_protein_4374	hypothetical protein Moror_5550	160	54.05
Mp1441_protein_4819	hydrophobin 2	110	81.25	C:fungal-type cell wall; F:structural constituent of cell wall
Mp1441_protein_4933	CFEM domain-containing	91	56.75	C:membrane; C:integral component of membrane
Mp1441_protein_5049	macrofage activating glyco	375	72.7	C:membrane
Mp1441_protein_5058	thaumatin	73	79.65	F:phosphatase activity; P:dephosphorylation
Mp1441_protein_5090	carbohydrate esterase family 16	338	67.1	P:carbohydrate metabolic process; C:extracellular region; F:cellulose binding
Mp1441_protein_5291	hypothetical protein Moror_13940	197	64.75	C:extracellular region; F:hormone activity
Mp1441_protein_530	ferritin-like domain-domain-containing	117	60.75
Mp1441_protein_538	endoglucanase V	155	60.45	F:hydrolase activity
Mp1441_protein_5451	hypothetical protein Moror_11906	141	45.1
Mp1441_protein_5663	CFEM domain-containing	66	53.15	C:membrane; C:integral component of membrane
Mp1441_protein_5677	PR-1	174	59.95	C:extracellular region
Mp1441_protein_5731	related to chloroperoxidase	265	80.0	F:peroxidase activity
Mp1441_protein_6456	hydrophobin	133	83.35	C:fungal-type cell wall; F:structural constituent of cell wall
Mp1441_protein_6627	---NA---	124
Mp1441_protein_6640	hypothetical protein Moror_2437	93	55.0
Mp1441_protein_6665	alpha beta-hydrolase	667	70.15	P:proteolysis; F:serine-type carboxypeptidase activity
Mp1441_protein_7042	ribonuclease t1	127	72.6	F:RNA binding; F:endoribonuclease activity
Mp1441_protein_7203	alpha beta-hydrolase	127	75.45	F:hydrolase activity
Mp1441_protein_7248	glycoside hydrolase family 12	176	59.45	P:polysaccharide catabolic process; F:cellulase activity
Mp1441_protein_7774	hypothetical protein WG66_300	84	51.0
Mp1441_protein_7907	ABC transporter substrate-binding	142	50.25	F:odorant binding
Mp1441_protein_7958	virulence factor family	79	55.5
Mp1441_protein_7960	hypothetical protein Moror_8434	134	48.6	C:membrane; C:integral component of membrane
Mp1441_protein_7978	hypothetical protein MPER_02203, partial	105	57.0	C:membrane; C:integral component of membrane
Mp1441_protein_8040	Allergen Asp f 7	118	63.0
Mp1441_protein_8117	T9SS C-terminal target domain-containing	124	49.25
Mp1441_protein_8305	hypothetical protein Moror_7946	211	51.0	C:integral component of membrane
Mp1441_protein_8333	peptidoglycan-binding domain-containing	214	54.1
Mp1441_protein_8526	hypothetical protein MPER_12056	159	60.33
Mp1441_protein_855	hypothetical protein Moror_1442	72	58.0
Mp1441_protein_8553	alpha beta-hydrolase	176	77.55	F:hydrolase activity
Mp1441_protein_8934	plant expansin	127	59.7
Mp1441_protein_9026	C-type lectin domain family 4 member F	135	53.11	F:nucleotide binding; F:ATP binding; C:membrane; C:integral component of membrane; F:carbohydrate binding
Mp1441_protein_9138	hypothetical protein WG66_12816	320	60.08	C:membrane; C:integral component of membrane
Mp1441_protein_9333	cysteine-rich secreted	93	55.64
Mp1441_protein_9454	hypothetical protein Moror_13780	201	48.85
Mp1441_protein_9544	polyhydroxybutyrate depolymerase	136	44.8	C:extracellular region
Mp1441_protein_9573	E3 ubiquitin- ligase MARCH6-like	76	67.25
Mp1441_protein_9643	fungal hydrophobin	108	65.0	C:fungal-type cell wall; F:structural constituent of cell wall
Mp1441_protein_9677	hypothetical protein Moror_8666	137	50.4
Mp1441_protein_9771	serine threonine- kinase	125	53.4	C:integral component of membrane
Mp1441_protein_9852	hydrophobin	103	85.6	C:fungal-type cell wall; F:structural constituent of cell wall
Mp1441_protein_9853	hydrophobin	103	85.2	C:fungal-type cell wall; F:structural constituent of cell wall
Mp1441_protein_9862	hydrophobin 2	73	63.1	C:fungal-type cell wall; F:structural constituent of cell wall
Mp1441_protein_9927	hypothetical protein Moror_2380	173	90.0
Mp1441_protein_9928	hypothetical protein WG66_9500	172	83.67
Mp1441_protein_9964	hypothetical protein Moror_10638	125	50.0	C:membrane; C:integral component of membrane

## Sheet: Mp4124
ID	Sequence Description	Length	mean value of similarity	GO Names
Mp4124_protein_10007	collagen alpha chain precursor	198	54.92
Mp4124_protein_10201	transmembrane protease serine 4-like isoform X1	166	55.0	C:membrane; C:integral component of membrane
Mp4124_protein_1037	allergenic cerato-platanin asp f13	300	58.6
Mp4124_protein_10512	gegh 16	292	70.2
Mp4124_protein_10633	thaumatin	126	56.5	C:membrane; C:integral component of membrane
Mp4124_protein_10802	defense-related scp domain-containing	189	68.5
Mp4124_protein_11122	hypothetical protein WG66_300	161	55.71
Mp4124_protein_11158	carboxypeptidase c	114	72.85	P:proteolysis; F:serine-type carboxypeptidase activity
Mp4124_protein_11264	hypothetical protein Moror_9228	81	60.5
Mp4124_protein_11329	hypothetical protein MPER_10408	91	69.05	C:membrane; C:integral component of membrane
Mp4124_protein_11427	hypothetical protein Moror_11473	465	57.2	C:membrane; C:integral component of membrane
Mp4124_protein_11479	hypothetical protein WG66_1986	166	68.6
Mp4124_protein_11541	aryl-alcohol oxidase	153	72.95	F:oxidoreductase activity, acting on CH-OH group of donors; F:flavin adenine dinucleotide binding; P:oxidation-reduction process
Mp4124_protein_11682	hypothetical protein Moror_6129	91	72.33
Mp4124_protein_11683	glycoside hydrolase family 16	182	69.4	P:carbohydrate metabolic process; C:integral component of membrane; F:hydrolase activity, hydrolyzing O-glycosyl compounds
Mp4124_protein_11733	hydrophobin	111	82.45	C:fungal-type cell wall; F:structural constituent of cell wall
Mp4124_protein_11769	hypothetical protein Moror_12551	284	76.0
Mp4124_protein_11773	DNA replication licensing factor mcm3	58	64.5	C:integral component of membrane
Mp4124_protein_1183	ATP-binding cassette sub-family A member 3-like	83	52.0
Mp4124_protein_11839	wsc domain-containing	514	67.35
Mp4124_protein_11841	carbohydrate-binding module family 13	379	68.05
Mp4124_protein_11872	PR-1	383	77.55
Mp4124_protein_11927	biotrophy-associated secreted 2	249	72.65
Mp4124_protein_1193	hydrophobin	164	57.1	C:fungal-type cell wall; F:structural constituent of cell wall
Mp4124_protein_12037	dual specificity	142	62.0
Mp4124_protein_12040	fungal hydrophobin	122	79.4	C:fungal-type cell wall; F:structural constituent of cell wall
Mp4124_protein_12092	gpi anchored cfem domain	180	60.6	C:integral component of membrane
Mp4124_protein_1299	glycoside hydrolase family 61	346	64.5	F:hydrolase activity
Mp4124_protein_1457	chitin binding	181	77.3
Mp4124_protein_1461	hypothetical protein WG66_7895	91	39.0
Mp4124_protein_1477	translocon-associated alpha	256	75.45	C:integral component of membrane
Mp4124_protein_1485	hypothetical protein MPER_11047, partial	412	57.15	C:integral component of membrane
Mp4124_protein_1676	hypothetical protein MPER_10592, partial	121	79.3	C:integral component of membrane
Mp4124_protein_1702	hypothetical protein MPER_01413, partial	273	51.14
Mp4124_protein_1782	AGAP007568-PA-like protein	273	42.0	P:mitotic chromosome condensation; C:condensin complex
Mp4124_protein_1897	hypothetical protein MPER_09755	144	58.5
Mp4124_protein_1963	glycoside hydrolase family 25	564	88.0	P:cell wall macromolecule catabolic process; P:peptidoglycan catabolic process; F:lysozyme activity
Mp4124_protein_2173	hypothetical protein Moror_5242	149	64.8
Mp4124_protein_2175	hypothetical protein Moror_5242	145	60.33
Mp4124_protein_2210	chitin synthase	127	71.0
Mp4124_protein_2225	heme A synthase	174	47.56	F:oxidoreductase activity, acting on the CH-CH group of donors; F:oxidoreductase activity; C:membrane; C:integral component of membrane; P:heme biosynthetic process; P:heme a biosynthetic process; P:oxidation-reduction process; C:plasma membrane
Mp4124_protein_2265	hypothetical protein Moror_5919	134	46.5
Mp4124_protein_2332	killer kp4	104	69.3	C:extracellular region; P:pathogenesis
Mp4124_protein_2345	glycoside hydrolase family 7	833	80.65	P:carbohydrate metabolic process; F:hydrolase activity, hydrolyzing O-glycosyl compounds
Mp4124_protein_2387	allergenic cerato-platanin asp f13	186	58.2	C:extracellular region
Mp4124_protein_2496	hypothetical protein WG66_7996	75	55.0
Mp4124_protein_2793	endoglucanase ii	372	79.65	P:carbohydrate metabolic process; C:extracellular region; F:cellulose binding
Mp4124_protein_2800	hypothetical protein MPER_12123	162	68.6
Mp4124_protein_3026	---NA---	75
Mp4124_protein_3207	PRIA_LENED ame: Full= priA Flags: Precursor	229	58.75
Mp4124_protein_3651	hypothetical protein MPER_08708, partial	147	65.33
Mp4124_protein_3730	non-catalytic module family expn	119	72.15
Mp4124_protein_412	related to chloroperoxidase	232	55.9	F:peroxidase activity
Mp4124_protein_4307	hydrophobin 2	122	78.55	C:fungal-type cell wall; F:structural constituent of cell wall
Mp4124_protein_4408	CFEM domain-containing	94	56.75	C:membrane; C:integral component of membrane
Mp4124_protein_4511	thaumatin	73	79.65	F:phosphatase activity; P:dephosphorylation
Mp4124_protein_4537	carbohydrate esterase family 16	338	67.3	P:carbohydrate metabolic process; C:extracellular region; F:cellulose binding
Mp4124_protein_4688	extracellular chitosanase	235	69.95	F:chitosanase activity
Mp4124_protein_4696	related to cell wall manno	382	72.0
Mp4124_protein_476	related to stress response rds1p	137	63.0
Mp4124_protein_4762	hypothetical protein Moror_8062	621	61.7
Mp4124_protein_4850	hypothetical protein Moror_11639	191	59.5	C:membrane
Mp4124_protein_487	glycoside hydrolase family 45	155	62.0	F:hydrolase activity
Mp4124_protein_5056	PR-1	158	65.05	C:extracellular region
Mp4124_protein_5101	hydrophobin	105	78.1	C:fungal-type cell wall; F:structural constituent of cell wall
Mp4124_protein_5109	related to chloroperoxidase	265	80.0	F:peroxidase activity
Mp4124_protein_5596	hypothetical protein MPER_08767, partial	212	80.5
Mp4124_protein_5673	related to chloroperoxidase	111	82.3	F:peroxidase activity
Mp4124_protein_5916	hypothetical protein Moror_2437	93	55.0
Mp4124_protein_5919	---NA---	79
Mp4124_protein_5968	barwin-like endoglucanase	131	66.15
Mp4124_protein_6398	Cloroperoxidase	186	76.05	F:peroxidase activity
Mp4124_protein_6532	secreted protein	103	59.85
Mp4124_protein_7090	ABC transporter substrate-binding	142	50.25	F:odorant binding
Mp4124_protein_7207	Allergen Asp f 7	118	63.0
Mp4124_protein_7280	hypothetical protein SETTUDRAFT_37946	122	47.86
Mp4124_protein_764	hypothetical protein Moror_1442	72	77.0
Mp4124_protein_7641	secreted salivary	212	70.05	F:carbohydrate binding
Mp4124_protein_765	hypothetical protein Moror_1442	69	61.29
Mp4124_protein_7669	hypothetical protein MPER_08385	270	58.8
Mp4124_protein_7849	hypothetical protein Moror_17111	213	60.85	C:membrane; C:integral component of membrane
Mp4124_protein_8006	non-catalytic module family expn	300	73.65
Mp4124_protein_8012	non-catalytic module family expn	226	65.15
Mp4124_protein_8088	hypothetical protein Moror_5741	75	48.5
Mp4124_protein_8218	---NA---	90
Mp4124_protein_8226	hypothetical protein WG66_12816	320	60.08	C:membrane; C:integral component of membrane
Mp4124_protein_8295	hypothetical protein MPER_11092	202	43.5
Mp4124_protein_8408	glycoside hydrolase family 5	454	76.0	P:carbohydrate metabolic process; C:extracellular region; F:hydrolase activity, hydrolyzing O-glycosyl compounds; F:cellulose binding
Mp4124_protein_8445	membrane associated	152	61.7	C:integral component of membrane
Mp4124_protein_8536	hypothetical protein Moror_13780	201	48.85
Mp4124_protein_8639	E3 ubiquitin- ligase MARCH6-like	76	67.25
Mp4124_protein_8681	hydrophobin	103	81.45	C:fungal-type cell wall; F:structural constituent of cell wall
Mp4124_protein_8717	carbohydrate esterase family 12	233	67.9	F:hydrolase activity
Mp4124_protein_8769	hypothetical protein MPER_10840	276	60.6
Mp4124_protein_8821	serine threonine- kinase	125	53.4	C:integral component of membrane
Mp4124_protein_8895	hydrophobin	103	85.6	C:fungal-type cell wall; F:structural constituent of cell wall
Mp4124_protein_8919	glycoside hydrolase family 16	203	54.65	P:metabolic process; F:hydrolase activity, acting on glycosyl bonds
Mp4124_protein_9051	hypothetical protein MPER_13776, partial	338	56.88	F:RNA binding; P:maturation of LSU-rRNA; C:cytosolic large ribosomal subunit; C:90S preribosome; P:translation
Mp4124_protein_9200	glycoside hydrolase family 16	262	81.35	P:carbohydrate metabolic process; F:hydrolase activity, hydrolyzing O-glycosyl compounds
Mp4124_protein_9211	carbohydrate-binding module family 1	253	74.1	P:carbohydrate metabolic process; C:extracellular region; F:cellulose binding
Mp4124_protein_9212	hypothetical protein Moror_13634	203	72.55	C:integral component of membrane
Mp4124_protein_9296	cerato-platanin 9	142	72.1
Mp4124_protein_9308	hydrophobin 2	123	63.5	C:fungal-type cell wall; F:structural constituent of cell wall
Mp4124_protein_9313	cysteine-rich secreted	156	59.05
Mp4124_protein_9344	hypothetical protein MPER_12146	127	54.0	C:membrane; C:integral component of membrane
Mp4124_protein_9531	proline-rich antigen	90	58.35	C:membrane; C:integral component of membrane
Mp4124_protein_9546	dipeptidyl aminopeptidase	79	61.89	P:proteolysis; F:serine-type peptidase activity; F:aminopeptidase activity
Mp4124_protein_9557	gpi anchored cfem domain	172	58.85	C:membrane; C:integral component of membrane
Mp4124_protein_9791	hypothetical protein WG66_16471	276	64.95

## Sheet: Mp178
ID	Sequence Description	Length	mean value of similarity	GO Names
Mp178_protein_10060	hypothetical protein MPER_01097	212	68.0
Mp178_protein_10126	hypothetical protein MPER_00105, partial	97	67.6
Mp178_protein_10155	hypothetical protein MPER_08239, partial	76	67.55	C:membrane
Mp178_protein_10233	4Fe-4S dicluster domain-containing	80	70.0
Mp178_protein_10370	hypothetical protein Moror_16828	172	52.6	C:integral component of membrane
Mp178_protein_10731	hydrophobin	111	81.8	C:fungal-type cell wall; F:structural constituent of cell wall
Mp178_protein_10750	mitochondrial carrier	378	66.4
Mp178_protein_10843	carbohydrate-binding module family 13	340	59.8
Mp178_protein_10874	hypothetical protein Moror_77	366	60.1
Mp178_protein_10875	PR-1	383	77.55
Mp178_protein_1091	hydrophobin	164	57.1	C:fungal-type cell wall; F:structural constituent of cell wall
Mp178_protein_10936	cysteine-rich secreted	266	51.8
Mp178_protein_10937	biotrophy-associated secreted 2	249	72.2
Mp178_protein_11104	gpi anchored cfem domain	180	60.85	C:integral component of membrane
Mp178_protein_11109	hypothetical protein MPER_00600, partial	176	61.1	C:membrane
Mp178_protein_1139	beta-ig-h3 fasciclin	75	61.85	P:transmembrane transport; C:membrane; C:integral component of membrane
Mp178_protein_1349	translocon-associated alpha	256	74.8	C:integral component of membrane
Mp178_protein_1357	hypothetical protein MPER_11047, partial	412	57.35	C:integral component of membrane
Mp178_protein_1381	type II site-specific deoxyribonuclease	130	57.67
Mp178_protein_1436	hypothetical protein Moror_4774	137	71.25	C:integral component of membrane
Mp178_protein_1437	hypothetical protein MPER_04792	134	58.95	C:membrane; C:integral component of membrane
Mp178_protein_1439	hypothetical protein Moror_4774	82	73.15	C:integral component of membrane
Mp178_protein_1546	hypothetical protein MPER_01413, partial	273	50.87
Mp178_protein_1555	glycoside hydrolase family 55	954	66.85	F:hydrolase activity
Mp178_protein_1599	glycoside hydrolase family 76	479	53.1	F:catalytic activity
Mp178_protein_1724	hypothetical protein Moror_2437	89	72.33
Mp178_protein_1782	glycoside hydrolase family 25	564	87.85	P:cell wall macromolecule catabolic process; P:peptidoglycan catabolic process; F:lysozyme activity
Mp178_protein_1959	hypothetical protein Moror_5242	149	64.8
Mp178_protein_2006	heme A synthase	174	48.11	F:oxidoreductase activity, acting on the CH-CH group of donors; F:oxidoreductase activity; C:membrane; C:integral component of membrane; P:heme biosynthetic process; P:heme a biosynthetic process; P:oxidation-reduction process; C:plasma membrane
Mp178_protein_2042	ASCH domain-containing	134	47.0
Mp178_protein_2088	killer kp4	104	68.95	C:extracellular region; P:pathogenesis
Mp178_protein_2144	allergenic cerato-platanin asp f13	186	56.95	C:extracellular region
Mp178_protein_2250	hypothetical protein WG66_7996	75	55.0
Mp178_protein_2513	peptidoglycan-binding domain 1	203	83.3
Mp178_protein_2538	endoglucanase ii	320	79.55	P:carbohydrate metabolic process; C:extracellular region; F:cellulose binding
Mp178_protein_2546	hypothetical protein MPER_12123	162	68.7
Mp178_protein_2559	glycoside hydrolase family 61	452	58.15	F:hydrolase activity
Mp178_protein_2663	uroporphyrin-III c-methyltransferase	181	52.4
Mp178_protein_2678	hypothetical protein Moror_2816	309	72.0
Mp178_protein_2919	PRIA_LENED ame: Full= priA Flags: Precursor	229	59.1
Mp178_protein_3041	hypothetical protein Moror_11473	232	51.9	C:membrane; C:integral component of membrane
Mp178_protein_3369	thaumatin	179	70.15	C:membrane
Mp178_protein_3402	non-catalytic module family expn	119	71.15
Mp178_protein_3525	biotrophy-associated secreted 2	213	65.85
Mp178_protein_3549	hypothetical protein Moror_5550	160	53.7
Mp178_protein_4033	CFEM domain-containing	91	56.75	C:membrane; C:integral component of membrane
Mp178_protein_4095	PLC-like phosphodiesterase	158	60.7	P:lipid metabolic process; F:phosphoric diester hydrolase activity
Mp178_protein_4134	thaumatin	73	79.65	F:phosphatase activity; P:dephosphorylation
Mp178_protein_422	endoglucanase V	155	61.95	F:hydrolase activity
Mp178_protein_4225	hydrophobic surface binding	161	61.9
Mp178_protein_4301	extracellular chitosanase	235	69.65	F:chitosanase activity
Mp178_protein_4309	related to cell wall manno	382	70.55
Mp178_protein_4603	hypothetical protein Moror_16226	329	61.38	C:membrane; C:integral component of membrane
Mp178_protein_4681	hydrophobin	105	78.1	C:fungal-type cell wall; F:structural constituent of cell wall
Mp178_protein_4948	hypothetical protein Moror_6129	91	72.67
Mp178_protein_54	hypothetical protein Moror_7072	123	91.5
Mp178_protein_5454	PR-1	197	53.95	C:extracellular region
Mp178_protein_5484	barwin-like endoglucanase	131	69.8
Mp178_protein_5548	glycoside hydrolase family 92	412	75.55	F:catalytic activity; F:carbohydrate binding
Mp178_protein_5778	ribonuclease t1	127	73.05	F:RNA binding; F:endoribonuclease activity
Mp178_protein_5923	hypothetical protein Moror_12718	303	65.65	C:integral component of membrane
Mp178_protein_6607	Allergen Asp f 7	118	63.0
Mp178_protein_677	Ribonuclease H	72	59.0	C:membrane; C:integral component of membrane
Mp178_protein_7014	secreted salivary	212	70.05	F:carbohydrate binding
Mp178_protein_7490	hypothetical protein WG66_12816	339	60.33	C:membrane; C:integral component of membrane
Mp178_protein_7650	carbonic anhydrase	284	71.45	F:zinc ion binding; F:carbonate dehydratase activity; P:one-carbon metabolic process
Mp178_protein_7828	surface cell-adhesion	103	70.5
Mp178_protein_7867	hypothetical protein Moror_9450	70	70.0
Mp178_protein_7885	hydrophobin	103	81.45	C:fungal-type cell wall; F:structural constituent of cell wall
Mp178_protein_7916	carbohydrate esterase family 12	233	68.4	F:hydrolase activity
Mp178_protein_8042	hypothetical protein Moror_7000	791	66.05	C:integral component of membrane
Mp178_protein_8058	hydrophobin	103	86.25	C:fungal-type cell wall; F:structural constituent of cell wall
Mp178_protein_8059	hydrophobin	103	85.2	C:fungal-type cell wall; F:structural constituent of cell wall
Mp178_protein_8067	hydrophobin 2	90	71.85	C:fungal-type cell wall; F:structural constituent of cell wall
Mp178_protein_8100	glutamine cyclotransferase	68	50.0	C:cytoplasm; F:oxidoreductase activity; F:thioredoxin peroxidase activity; P:cellular oxidant detoxification; P:cellular response to oxidative stress; P:response to metal ion; P:cell redox homeostasis; P:oxidation-reduction process; F:transferase activity
Mp178_protein_8102	---NA---	178
Mp178_protein_8201	non-catalytic module family expn	143	65.95
Mp178_protein_8343	carbohydrate-binding module family 1	336	77.7	P:carbohydrate metabolic process; C:extracellular region; F:cellulose binding
Mp178_protein_8412	hypothetical protein Moror_7338	188	64.35	C:membrane; C:integral component of membrane
Mp178_protein_8423	cerato-platanin 9	142	72.4
Mp178_protein_8458	hypothetical protein MPER_12146	127	54.0	C:membrane; C:integral component of membrane
Mp178_protein_8777	O-linked N-acetylglucosamine SPINDLY family	103	59.6	C:membrane; C:integral component of membrane
Mp178_protein_8872	hypothetical protein WG66_16471	275	64.85
Mp178_protein_8988	hypothetical protein Moror_367	92	78.0
Mp178_protein_9078	collagen alpha chain precursor	207	54.57
Mp178_protein_949	Beta gamma crystallin	123	54.0
Mp178_protein_9521	gegh 16	292	71.05
Mp178_protein_9721	hypothetical protein MPER_11337	77	80.2	C:integral component of membrane
Mp178_protein_9737	glycoside hydrolase family 18	142	65.0	P:carbohydrate metabolic process
Mp178_protein_9749	gas1-like protein	208	70.4
Mp178_protein_9805	WD40 repeat	147	80.55
Mp178_protein_9869	manganese peroxidase	251	59.55	F:peroxidase activity; P:response to oxidative stress; P:oxidation-reduction process; F:heme binding

## Sheet: Mp4071
ID	Sequence Description	Length	mean value of similarity	GO Names
Mp4071_protein_10125	glycoside hydrolase family 61	370	66.9	F:hydrolase activity
Mp4071_protein_10131	gas1-like protein	207	68.05	P:transmembrane transport; C:membrane; C:integral component of membrane; F:metal ion transmembrane transporter activity; P:metal ion transport
Mp4071_protein_10168	glycoside hydrolase family 12	181	57.6	P:polysaccharide catabolic process; F:cellulase activity
Mp4071_protein_10171	defense-related scp domain-containing	225	69.0
Mp4071_protein_10186	WD40 repeat	185	76.65	C:membrane
Mp4071_protein_10527	carboxypeptidase c	114	72.85	P:proteolysis; F:serine-type carboxypeptidase activity
Mp4071_protein_10528	carboxypeptidase c	132	79.1	P:proteolysis; F:serine-type carboxypeptidase activity
Mp4071_protein_10568	biotrophy-associated secreted 2	197	71.75
Mp4071_protein_10606	4Fe-4S dicluster domain-containing	80	70.0
Mp4071_protein_10610	hydrophobin	81	62.15	C:fungal-type cell wall; F:structural constituent of cell wall
Mp4071_protein_10679	hypothetical protein MPER_10408	151	69.0	C:membrane
Mp4071_protein_10711	glycoside hydrolase family 61	143	61.55	F:hydrolase activity
Mp4071_protein_10878	dj-1 family	199	78.6	P:glutamine metabolic process; F:transferase activity
Mp4071_protein_11008	hypothetical protein Moror_6129	91	72.67
Mp4071_protein_11072	mitochondrial carrier	378	66.4
Mp4071_protein_11087	hypothetical protein Moror_12551	211	60.65
Mp4071_protein_11140	serine-threonine rich	169	60.85	F:copper ion binding; F:electron carrier activity
Mp4071_protein_11148	chromate transporter	86	51.0	C:membrane; C:integral component of membrane; F:chromate transmembrane transporter activity; P:chromate transport
Mp4071_protein_11167	chitin synthase	190	58.25	F:phosphatidylserine decarboxylase activity; P:phospholipid biosynthetic process
Mp4071_protein_11186	hypothetical protein MPER_05354, partial	280	70.4
Mp4071_protein_11195	hypothetical protein Moror_14341	195	73.5	C:integral component of membrane
Mp4071_protein_11252	secreted protein	119	78.75
Mp4071_protein_11271	microsomal dipeptidase	141	81.05	F:dipeptidase activity; P:proteolysis
Mp4071_protein_11340	dual specificity	142	61.55
Mp4071_protein_11342	hydrophobin	110	79.15	C:fungal-type cell wall; F:structural constituent of cell wall
Mp4071_protein_11360	hypothetical protein Moror_367	319	85.25
Mp4071_protein_11389	phenylalanine-trna ligase	93	54.71
Mp4071_protein_11390	gpi anchored cfem domain	144	59.5	C:membrane; C:integral component of membrane
Mp4071_protein_11407	hypothetical protein WG66_6399	124	68.15
Mp4071_protein_11408	tartrate transporter	67	86.25	P:transmembrane transport; F:transmembrane transporter activity; C:integral component of membrane
Mp4071_protein_1141	hydrophobin	90	68.1	C:fungal-type cell wall; F:structural constituent of cell wall
Mp4071_protein_1171	hypothetical protein WG66_3692	88	58.85	C:membrane; C:integral component of membrane
Mp4071_protein_1252	glycoside hydrolase family 61	346	66.3	F:hydrolase activity
Mp4071_protein_1378	6-phosphogluconate dehydrogenase C-terminal domain	124	62.4	F:NADP binding; P:oxidation-reduction process; F:2-dehydropantoate 2-reductase activity
Mp4071_protein_1390	chitin binding	184	70.05
Mp4071_protein_1407	translocon-associated alpha	228	65.75	C:integral component of membrane
Mp4071_protein_1414	hypothetical protein MPER_11047, partial	410	57.6	C:integral component of membrane
Mp4071_protein_1483	hypothetical protein Moror_4774	136	65.9	C:integral component of membrane
Mp4071_protein_1503	hypothetical protein Moror_4774	138	71.0	C:integral component of membrane
Mp4071_protein_1504	hypothetical protein Moror_4774	137	71.95	C:integral component of membrane
Mp4071_protein_1809	hypothetical protein Moror_2437	89	72.33
Mp4071_protein_1866	glycoside hydrolase family 25	564	88.0	P:cell wall macromolecule catabolic process; P:peptidoglycan catabolic process; F:lysozyme activity
Mp4071_protein_2063	hypothetical protein Moror_5242	149	64.8
Mp4071_protein_2155	ASCH domain-containing	134	47.0
Mp4071_protein_2199	killer kp4	126	70.8	C:extracellular region; P:pathogenesis
Mp4071_protein_2234	hypothetical protein MPER_03092	212	65.2
Mp4071_protein_2370	hypothetical protein WG66_7996	75	55.0
Mp4071_protein_2683	glycoside hydrolase family 61	444	55.55	F:hydrolase activity
Mp4071_protein_3649	Cloroperoxidase	220	69.0	F:peroxidase activity
Mp4071_protein_3667	biotrophy-associated secreted 2	213	65.85
Mp4071_protein_3833	carbonic anhydrase	270	79.25	F:zinc ion binding; F:carbonate dehydratase activity; P:one-carbon metabolic process
Mp4071_protein_4319	glycoside hydrolase family 10	374	72.05	P:carbohydrate metabolic process; C:extracellular region; F:hydrolase activity, hydrolyzing O-glycosyl compounds; F:cellulose binding
Mp4071_protein_4453	extracellular chitosanase	235	69.95	F:chitosanase activity
Mp4071_protein_4619	hypothetical protein Moror_11906	141	45.3
Mp4071_protein_463	glycoside hydrolase family 45	155	62.0	F:hydrolase activity
Mp4071_protein_5312	hydrophobic surface binding	188	68.65
Mp4071_protein_5662	---NA---	72
Mp4071_protein_5698	barwin-like endoglucanase	131	67.6
Mp4071_protein_5757	hypothetical protein WG66_16820	89	79.45
Mp4071_protein_5859	carbohydrate esterase family 4	223	74.9	F:hydrolase activity, acting on carbon-nitrogen (but not peptide) bonds; P:carbohydrate metabolic process
Mp4071_protein_6567	hypothetical protein Moror_13033	145	61.4
Mp4071_protein_6881	Allergen Asp f 7	118	63.0
Mp4071_protein_7332	hypothetical protein MPER_08385	270	58.0
Mp4071_protein_7834	hypothetical protein WG66_12816	320	60.08	C:membrane; C:integral component of membrane
Mp4071_protein_7889	hypothetical protein MPER_11092	202	43.5
Mp4071_protein_8113	hypothetical protein Moror_13780	201	48.85
Mp4071_protein_8437	hydrophobin	103	85.25	C:fungal-type cell wall; F:structural constituent of cell wall
Mp4071_protein_8521	hypothetical protein Moror_10638	125	50.0	C:membrane; C:integral component of membrane
Mp4071_protein_8580	hypothetical protein MPER_13776, partial	338	56.88	F:RNA binding; P:maturation of LSU-rRNA; C:cytosolic large ribosomal subunit; C:90S preribosome; P:translation
Mp4071_protein_8816	cerato-platanin 9	142	72.1
Mp4071_protein_9028	proline-rich antigen	102	60.75	C:membrane; C:integral component of membrane
Mp4071_protein_9035	dipeptidyl aminopeptidase	129	54.5	F:chitinase activity; P:carbohydrate metabolic process; P:chitin catabolic process; P:proteolysis; F:serine-type peptidase activity; F:aminopeptidase activity; F:hydrolase activity, hydrolyzing O-glycosyl compounds; C:extracellular region; F:carbohydrate binding
Mp4071_protein_9238	hypothetical protein WG66_16471	264	63.15
Mp4071_protein_9601	hypothetical protein MPER_07388	182	73.25
Mp4071_protein_9616	laccase	92	79.5	F:copper ion binding
Mp4071_protein_9631	hypothetical protein Moror_4094	126	72.15	C:cytosol; P:retrograde transport, endosome to Golgi
Mp4071_protein_9633	pyrrolo-quinoline quinone	114	75.5
Mp4071_protein_9697	arad-like aldolase epimerase	218	63.85
Mp4071_protein_9820	DNA ligase (NAD(+))	101	50.0
Mp4071_protein_9911	gegh 16	92	71.5
