# Supplementary material for: Genome sequence and effectorome of Moniliophthora perniciosa and Moniliophthora roreri subpopulations
Source: BMC Genomics. 2018 Jul 3;19:509. doi: 10.1186/s12864-018-4875-7 (PMC6029071; doi:10.1186/s12864-018-4875-7)
Supplement: Supplementary file 7 — Table S6. List of common and unique clusters and singletons. (XLSX 16 kb) [file 12864_2018_4875_MOESM7_ESM.xlsx]

## Sheet: clusters
A- Core effectors
	Swiss-Prot Hit	GO Annotation	Protein ID
Cluster1	N/A	N/A	Mp4071|Mp4071_protein_10568;Mp178|Mp178_protein_10937;Mp4124|Mp4124_protein_11927;Mp1441|Mp1441_protein_13143;Mp4145|Mp4145_protein_13875;MrPeru|MrPeru_protein_9294;MrPeru|MrPeru_protein_3457;
Cluster2	N/A	N/A	Mp4071|Mp4071_protein_6881;Mp178|Mp178_protein_6607;Mp4124|Mp4124_protein_7207;Mp1441|Mp1441_protein_8040;Mp4145|Mp4145_protein_8329;MrPeru|MrPeru_protein_10174
Cluster3	Protein SnodProt1	GO:0005576; C:extracellular region; IEA:UniProtKB-KW	Mp4071|Mp4071_protein_8816;Mp178|Mp178_protein_8423;Mp4124|Mp4124_protein_9296;Mp1441|Mp1441_protein_10310;Mp4145|Mp4145_protein_10732;MrPeru|MrPeru_protein_7630;
Cluster4	N/A	N/A	Mp4071|Mp4071_protein_2155;Mp178|Mp178_protein_2042;Mp4124|Mp4124_protein_2265;Mp1441|Mp1441_protein_2532;Mp4145|Mp4145_protein_2663;MrPeru|MrPeru_protein_516
Cluster5	N/A	N/A	Mp4071|Mp4071_protein_11390;Mp178|Mp178_protein_11104;Mp4124|Mp4124_protein_12092;Mp1441|Mp1441_protein_13312;Mp4145|Mp4145_protein_14091;MrPeru|MrPeru_protein_7396
Cluster6	Actin cytoskeleton-regulatory complex protein PAN1	GO:0030479; C:actin cortical patch; IEA:InterPro; GO:0005768; C:endosome; IEA:UniProtKB-KW; GO:0005886; C:plasma membrane; IEA:UniProtKB-KW; GO:0005509; F:calcium ion binding; IEA:InterPro; GO:0006897; P:endocytosis; IEA:UniProtKB-KW	Mp4071|Mp4071_protein_7834;Mp178|Mp178_protein_7490;Mp4124|Mp4124_protein_8226;Mp1441|Mp1441_protein_9138;Mp4145|Mp4145_protein_9483;MrPeru|MrPeru_protein_2178
Cluster7	N/A	N/A	Mp4071|Mp4071_protein_463;Mp178|Mp178_protein_422;Mp4124|Mp4124_protein_487;Mp1441|Mp1441_protein_538;Mp4145|Mp4145_protein_560;MrPeru|MrPeru_protein_378
Cluster8	N/A	N/A	Mp4071|Mp4071_protein_2063;Mp178|Mp178_protein_1959;Mp4124|Mp4124_protein_2173;Mp1441|Mp1441_protein_2428;Mp4145|Mp4145_protein_2551;MrPeru|MrPeru_protein_13679
Exclusive effetores
B- Exclusive of MrPeru
Cluster1	Cell wall protein DAN4	GO:0031225; C:anchored component of membrane; IEA:UniProtKB-KW; GO:0005576; C:extracellular region; IEA:UniProtKB-KW; GO:0009277; C:fungal-type cell wall; IDA:SGD; GO:0006950; P:response to stress; IEA:InterPro	MrPeru|MrPeru_protein_6007;MrPeru|MrPeru_protein_6068;
Cluster2	N/A	N/A	MrPeru|MrPeru_protein_89;MrPeru|MrPeru_protein_90;
Cluster3	N/A	N/A	MrPeru|MrPeru_protein_826;MrPeru|MrPeru_protein_1581;
Cluster4	N/A	N/A	MrPeru|MrPeru_protein_1332;MrPeru|MrPeru_protein_1331;
C-Exclusive Biótipo C
Cluster1	Fruiting body protein SC3	GO:0005576; C:extracellular region; IEA:UniProtKB-KW; GO:0009277; C:fungal-type cell wall; IEA:InterPro; GO:0005199; F:structural constituent of cell wall; IEA:InterPro	Mp4124|Mp4124_protein_9308;Mp1441|Mp1441_protein_10328;Mp4145|Mp4145_protein_10749;
Cluster2	N/A	N/A	Mp4124|Mp4124_protein_3026;Mp1441|Mp1441_protein_3418;Mp4145|Mp4145_protein_3577;
Cluster3	N/A	N/A	Mp4124|Mp4124_protein_8639;Mp1441|Mp1441_protein_9573;Mp4145|Mp4145_protein_9951;
Cluster4	Fruiting body protein SC7	GO:0005576; C:extracellular region; IEA:UniProtKB-KW	Mp4124|Mp4124_protein_5056;Mp1441|Mp1441_protein_5677;Mp4145|Mp4145_protein_5874;
Cluster5	N/A	N/A	Mp4124|Mp4124_protein_1461;Mp1441|Mp1441_protein_1598;Mp4145|Mp4145_protein_1654;
Cluster6	N/A	N/A	Mp4124|Mp4124_protein_7090;Mp1441|Mp1441_protein_7907;Mp4145|Mp4145_protein_8191;
Cluster7	N/A	N/A	Mp4124|Mp4124_protein_11264;Mp1441|Mp1441_protein_12473;Mp4145|Mp4145_protein_13065;
Cluster8	N/A	N/A	Mp4124|Mp4124_protein_5916;Mp1441|Mp1441_protein_6640;Mp4145|Mp4145_protein_6847;
D- Exclusive Biótipo C (Bahia)
Cluster1	N/A	N/A	Mp1441|Mp1441_protein_8934;Mp4145|Mp4145_protein_9273;
Cluster2	N/A	N/A	Mp1441|Mp1441_protein_8117;Mp4145|Mp4145_protein_8414;
Cluster3	N/A	N/A	Mp1441|Mp1441_protein_10633;Mp4145|Mp4145_protein_11074;
Cluster4	N/A	N/A	Mp1441|Mp1441_protein_9026;Mp4145|Mp4145_protein_9367;
Cluster5	Endoglucanase-1	GO:0005576; C:extracellular region; IEA:UniProtKB-KW; GO:0008810; F:cellulase activity; IEA:UniProtKB-EC; GO:0030245; P:cellulose catabolic process; IEA:UniProtKB-KW	Mp1441|Mp1441_protein_7248;Mp4145|Mp4145_protein_7491;
Cluster6	N/A	N/A	Mp1441|Mp1441_protein_9677;Mp4145|Mp4145_protein_10062;
Cluster7	N/A	N/A	Mp1441|Mp1441_protein_8305;Mp4145|Mp4145_protein_8610;
Cluster8	N/A	N/A	Mp1441|Mp1441_protein_10755;Mp4145|Mp4145_protein_11208;
Cluster9	N/A	N/A	Mp1441|Mp1441_protein_9544;Mp4145|Mp4145_protein_9920;
Cluster10	N/A	N/A	Mp1441|Mp1441_protein_13023;Mp4145|Mp4145_protein_13733;
Cluster11	Hyphally-regulated protein	GO:0031225; C:anchored component of membrane; IEA:UniProtKB-KW; GO:0005618; C:cell wall; IEA:UniProtKB-KW; GO:0005576; C:extracellular region; IEA:UniProtKB-KW; GO:0016021; C:integral component of membrane; IEA:UniProtKB-KW; GO:0005886; C:plasma membrane; IEA:UniProtKB-KW	Mp1441|Mp1441_protein_2102;Mp4145|Mp4145_protein_2183;
Cluster12	Fruiting body protein SC3	GO:0005576; C:extracellular region; IEA:UniProtKB-KW; GO:0009277; C:fungal-type cell wall; IEA:InterPro; GO:0005199; F:structural constituent of cell wall; IEA:InterPro	Mp1441|Mp1441_protein_9643;Mp4145|Mp4145_protein_10027;
Cluster13	Pheromone-processing carboxypeptidase KEX1	GO:0005794; C:Golgi apparatus; IEA:UniProtKB-KW; GO:0016021; C:integral component of membrane; IEA:UniProtKB-KW; GO:0004185; F:serine-type carboxypeptidase activity; IEA:InterPro; GO:0006915; P:apoptotic process; IEA:UniProtKB-KW	Mp1441|Mp1441_protein_6665;Mp4145|Mp4145_protein_6876;
E -Exclusive Biótipo S
Cluster1	N/A	N/A	Mp4071|Mp4071_protein_5312;Mp178|Mp178_protein_4225;
Cluster2	Hyphally regulated cell wall protein 3	GO:0031225; C:anchored component of membrane; IEA:UniProtKB-KW; GO:0009986; C:cell surface; IDA:CGD; GO:0005576; C:extracellular region; IEA:UniProtKB-KW; GO:0009277; C:fungal-type cell wall; IDA:CGD; GO:0009405; P:pathogenesis; IEA:UniProtKB-KW	Mp4071|Mp4071_protein_3667;Mp178|Mp178_protein_3525;

## Sheet: Singletons
Singletons
MrPeru	Mp4145	Mp1441	Mp4124	Mp178	Mp4071
MrPeru_protein_10132	Mp4145_protein_12145	Mp1441_protein_10338	Mp4124_protein_11683	Mp178_protein_11109	Mp4071_protein_10711
MrPeru_protein_10728	Mp4145_protein_12503	Mp1441_protein_10731	Mp4124_protein_2210	Mp178_protein_1437	Mp4071_protein_10878
MrPeru_protein_10802	Mp4145_protein_12837	Mp1441_protein_1093	Mp4124_protein_412	Mp178_protein_1439	Mp4071_protein_11271
MrPeru_protein_1082	Mp4145_protein_13046	Mp1441_protein_11257	Mp4124_protein_5596	Mp178_protein_2663	Mp4071_protein_11342
MrPeru_protein_10824	Mp4145_protein_13183	Mp1441_protein_11896	Mp4124_protein_5919	Mp178_protein_4095	Mp4071_protein_11407
MrPeru_protein_10826	Mp4145_protein_13433	Mp1441_protein_12322	Mp4124_protein_6532	Mp178_protein_5454	Mp4071_protein_11408
MrPeru_protein_10905	Mp4145_protein_13969	Mp1441_protein_12446	Mp4124_protein_7849	Mp178_protein_5548	Mp4071_protein_1141
MrPeru_protein_11013	Mp4145_protein_3086	Mp1441_protein_12579	Mp4124_protein_8218	Mp178_protein_8042	Mp4071_protein_1378
MrPeru_protein_11481	Mp4145_protein_3531	Mp1441_protein_12700	Mp4124_protein_8919	Mp178_protein_8102	Mp4071_protein_5662
MrPeru_protein_11572	Mp4145_protein_5005	Mp1441_protein_12975	Mp4124_protein_9557	Mp178_protein_949	Mp4071_protein_5757
MrPeru_protein_11592	Mp4145_protein_8023	Mp1441_protein_13037		Mp178_protein_9869	Mp4071_protein_6567
MrPeru_protein_11733	Mp4145_protein_8064	Mp1441_protein_13212			Mp4071_protein_9616
MrPeru_protein_11836	Mp4145_protein_8085	Mp1441_protein_13216			Mp4071_protein_9697
MrPeru_protein_11891	Mp4145_protein_8737	Mp1441_protein_1807			Mp4071_protein_9820
MrPeru_protein_12039	Mp4145_protein_9618	Mp1441_protein_2105
MrPeru_protein_12236		Mp1441_protein_2807
MrPeru_protein_12376		Mp1441_protein_5291
MrPeru_protein_12507		Mp1441_protein_5663
MrPeru_protein_12605		Mp1441_protein_6627
MrPeru_protein_12789		Mp1441_protein_7203
MrPeru_protein_13110		Mp1441_protein_7774
MrPeru_protein_13158		Mp1441_protein_7958
MrPeru_protein_13171		Mp1441_protein_7978
MrPeru_protein_13178		Mp1441_protein_8333
MrPeru_protein_13355		Mp1441_protein_8553
MrPeru_protein_13418		Mp1441_protein_9333
MrPeru_protein_135
MrPeru_protein_13546
MrPeru_protein_13583
MrPeru_protein_13731
MrPeru_protein_13922
MrPeru_protein_14084
MrPeru_protein_1612
MrPeru_protein_1811
MrPeru_protein_2003
MrPeru_protein_2055
MrPeru_protein_2115
MrPeru_protein_2316
MrPeru_protein_2333
MrPeru_protein_2384
MrPeru_protein_239
MrPeru_protein_2627
MrPeru_protein_292
MrPeru_protein_3000
MrPeru_protein_3041
MrPeru_protein_308
MrPeru_protein_3199
MrPeru_protein_36
MrPeru_protein_360
MrPeru_protein_3600
MrPeru_protein_3610
MrPeru_protein_3652
MrPeru_protein_3653
MrPeru_protein_3659
MrPeru_protein_3664
MrPeru_protein_3785
MrPeru_protein_4052
MrPeru_protein_4086
MrPeru_protein_4154
MrPeru_protein_4358
MrPeru_protein_4551
MrPeru_protein_4629
MrPeru_protein_5065
MrPeru_protein_5432
MrPeru_protein_5587
MrPeru_protein_5606
MrPeru_protein_5671
MrPeru_protein_5733
MrPeru_protein_5827
MrPeru_protein_5875
MrPeru_protein_5950
MrPeru_protein_6016
MrPeru_protein_663
MrPeru_protein_6778
MrPeru_protein_6859
MrPeru_protein_7128
MrPeru_protein_7173
MrPeru_protein_7260
MrPeru_protein_7495
MrPeru_protein_7536
MrPeru_protein_7593
MrPeru_protein_7606
MrPeru_protein_7624
MrPeru_protein_778
MrPeru_protein_8001
MrPeru_protein_8157
MrPeru_protein_841
MrPeru_protein_8422
MrPeru_protein_8458
MrPeru_protein_850
MrPeru_protein_8661
MrPeru_protein_8784
MrPeru_protein_8799
MrPeru_protein_8820
MrPeru_protein_8905
MrPeru_protein_8911
MrPeru_protein_8928
MrPeru_protein_8967
MrPeru_protein_9017
MrPeru_protein_902
MrPeru_protein_9467
MrPeru_protein_966
MrPeru_protein_9800
